# Supplementary material for: Piperazine-1,4-diium naphthalene-1,5-disulfonate
Source: Acta Crystallogr Sect E Struct Rep Online. 2011 Sep 30;67(Pt 10):o2811. doi: 10.1107/S1600536811038955 (PMC3201365; doi:10.1107/S1600536811038955)
Supplement: Supplementary file 1 [file e-67-o2811-sup1.cif]

##############################################################################
#                                                                            #
# This CIF contains the data in a paper accepted for publication in          #
# Acta Crystallographica Section E. It conforms to the requirements of       #
# Notes for Authors for Acta Crystallographica Section E, and has been       #
# peer reviewed under the auspices of the IUCr Commission on Journals.       #
#                                                                            #
# Full details of the Crystallographic Information File format               #
# are given in the paper "The Crystallographic Information File (CIF):       #
# a New Standard Archive File for Crystallography" by S. R. Hall, F. H.      #
# Allen and I. D. Brown [Acta Cryst. (1991), A47, 655-685].                  #
#                                                                            #
# The current version of the core CIF dictionary is obtainable from          #
# ftp://ftp.iucr.org/pub/cif_core.dic.                                       #
#                                                                            #
# Software is freely available for graphical display of the structure(s)     #
# in this CIF. For information consult the CIF software page                 #
# http://www.iucr.org/resources/cif/software.                                #
#                                                                            #
# This file may be used for bona fide research purposes within the           #
# scientific community so long as proper attribution is given to the journal # 
# article from which it was obtained.                                        #
#                                                                            #
##############################################################################
data_I
_audit_creation_method     SHELXL-97
_chemical_name_systematic
;
Piperazine-1,4-diium naphthalene-1,5-disulfonate
;
_chemical_name_common     ?
_chemical_formula_moiety     'C4 H12 N2 , C10 H6 O6 S2'
_chemical_formula_sum     'C14 H18 N2 O6 S2'
_chemical_formula_iupac     'C4 H12 N2 2+ , C10 H6 O6 S2 2-'
_chemical_formula_weight     374.42
_chemical_melting_point     ?
_symmetry_cell_setting     monoclinic
_symmetry_space_group_name_H-M     'P 21/c'
_symmetry_space_group_name_Hall     '-P 2ybc'
loop_
    _symmetry_equiv_pos_as_xyz
    'x, y, z'
    '-x, y+1/2, -z+1/2'
    '-x, -y, -z'
    'x, -y-1/2, z-1/2'
_cell_length_a     11.997(2)
_cell_length_b     7.2959(15)
_cell_length_c     9.1453(18)
_cell_angle_alpha     90.00
_cell_angle_beta     96.00(3)
_cell_angle_gamma     90.00
_cell_volume     796.1(3)
_cell_formula_units_Z     2
_cell_measurement_reflns_used     ?
_cell_measurement_theta_min     3.005
_cell_measurement_theta_max     27.480
_cell_measurement_temperature     293(2)
_exptl_crystal_description     'block'
_exptl_crystal_colour     'Colorless'
_exptl_crystal_size_max     0.2000
_exptl_crystal_size_mid     0.2000
_exptl_crystal_size_min     0.2000
_exptl_crystal_density_diffrn     1.562
_exptl_crystal_density_meas     ?
_exptl_crystal_density_method     'not measured'
_exptl_crystal_F_000     392
_exptl_absorpt_coefficient_mu     0.369
_exptl_absorpt_correction_type     multi-scan
_exptl_absorpt_process_details     '(CrystalClear; Rigaku, 2005)'
_exptl_absorpt_correction_T_min     0.955
_exptl_absorpt_correction_T_max     0.955
_exptl_special_details     ?
_diffrn_ambient_temperature     293(2)
_diffrn_radiation_type     MoK\a
_diffrn_radiation_wavelength     0.71073
_diffrn_radiation_source     'fine-focus sealed tube'
_diffrn_radiation_monochromator     graphite
_diffrn_measurement_device_type     'Rigaku SCXmini'
_diffrn_measurement_method     'CCD_Profile_fitting'
_diffrn_detector_area_resol_mean     ?
_diffrn_reflns_number     7956
_diffrn_reflns_av_R_equivalents     0.0307
_diffrn_reflns_av_sigmaI/netI     0.0234
_diffrn_reflns_theta_min     3.27
_diffrn_reflns_theta_max     27.48
_diffrn_reflns_theta_full     27.48
_diffrn_measured_fraction_theta_max     0.999
_diffrn_measured_fraction_theta_full     0.999
_diffrn_reflns_limit_h_min     -15
_diffrn_reflns_limit_h_max     15
_diffrn_reflns_limit_k_min     -9
_diffrn_reflns_limit_k_max     9
_diffrn_reflns_limit_l_min     -11
_diffrn_reflns_limit_l_max     11
_diffrn_standards_number     ?
_diffrn_standards_interval_count     ?
_diffrn_standards_interval_time     ?
_diffrn_standards_decay_%     ?
_refine_special_details
;
Refinement of <i>F</i>^2^ against ALL reflections. The weighted <i>R</i>-factor
<i>wR</i> and goodness of fit <i>S</i> are based on <i>F</i>^2^, conventional
<i>R</i>-factors <i>R</i> are based on <i>F</i>, with <i>F</i> set to zero for
negative <i>F</i>^2^. The threshold expression of <i>F</i>^2^ >
\s(<i>F</i>^2^) is used only for calculating <i>R</i>-factors(gt) <i>etc</i>.
and is not relevant to the choice of reflections for refinement.
<i>R</i>-factors based on <i>F</i>^2^ are statistically about twice as large
as those based on <i>F</i>, and <i>R</i>- factors based on ALL data will be
even larger.
;
_reflns_number_total     1827
_reflns_number_gt     1629
_reflns_threshold_expression     >2sigma(I)
_refine_ls_structure_factor_coef     Fsqd
_refine_ls_matrix_type     full
_refine_ls_R_factor_all     0.0396
_refine_ls_R_factor_gt     0.0342
_refine_ls_wR_factor_gt     0.0850
_refine_ls_wR_factor_ref     0.0875
_refine_ls_goodness_of_fit_ref     1.110
_refine_ls_restrained_S_all     1.110
_refine_ls_number_reflns     1827
_refine_ls_number_parameters     109
_refine_ls_number_restraints     0
_refine_ls_hydrogen_treatment     constr
_refine_ls_weighting_scheme     calc
_refine_ls_weighting_details
         'calc w=1/[\s^2^(Fo^2^)+(0.0380P)^2^+0.4026P] where P=(Fo^2^+2Fc^2^)/3'
_atom_sites_solution_hydrogens     geom
_atom_sites_solution_primary     direct
_atom_sites_solution_secondary     difmap
_refine_ls_shift/su_max     0.001
_refine_ls_shift/su_mean     0.000
_refine_diff_density_max     0.257
_refine_diff_density_min     -0.363
_refine_ls_extinction_method     SHELXL
_refine_ls_extinction_coef     0
loop_
    _atom_type_symbol
    _atom_type_description
    _atom_type_scat_dispersion_real
    _atom_type_scat_dispersion_imag
    _atom_type_scat_source
    'C' 'C' 0.0033 0.0016
                         'International Tables Vol C Tables 4.2.6.8 and 6.1.1.4'
    'H' 'H' 0.0000 0.0000
                         'International Tables Vol C Tables 4.2.6.8 and 6.1.1.4'
    'N' 'N' 0.0061 0.0033
                         'International Tables Vol C Tables 4.2.6.8 and 6.1.1.4'
    'O' 'O' 0.0106 0.0060
                         'International Tables Vol C Tables 4.2.6.8 and 6.1.1.4'
    'S' 'S' 0.1246 0.1234
                         'International Tables Vol C Tables 4.2.6.8 and 6.1.1.4'
_computing_data_collection     'CrystalClear (Rigaku, 2005)'
_computing_cell_refinement     'CrystalClear (Rigaku, 2005)'
_computing_data_reduction     'CrystalClear (Rigaku, 2005)'
_computing_structure_solution     'SHELXS-97 (Sheldrick, 2008)'
_computing_structure_refinement     'SHELXS-97 (Sheldrick, 2008)'
_computing_molecular_graphics     'SHELXTL (Sheldrick, 2008)'
_computing_publication_material     'SHELXTL (Sheldrick, 2008)'
loop_
    _atom_site_type_symbol
    _atom_site_label
    _atom_site_fract_x
    _atom_site_fract_y
    _atom_site_fract_z
    _atom_site_U_iso_or_equiv
    _atom_site_adp_type
    _atom_site_calc_flag
    _atom_site_refinement_flags
    _atom_site_occupancy
    _atom_site_symmetry_multiplicity
    _atom_site_disorder_assembly
    _atom_site_disorder_group
    S S1 0.72018(3) 0.02705(6) 0.55200(4) 0.02178(13) Uani d . 1 1 . .
    C C11 0.94220(13) -0.0264(2) 0.49266(17) 0.0209(3) Uani d . 1 1 . .
    C C12 0.86385(13) 0.0911(2) 0.55496(17) 0.0213(3) Uani d . 1 1 . .
    C C7 0.89809(14) 0.2508(2) 0.6239(2) 0.0291(4) Uani d . 1 1 . .
    H H7 0.8460 0.3258 0.6632 0.035 Uiso calc R 1 1 . .
    C C16 0.91084(14) -0.1936(2) 0.4198(2) 0.0287(4) Uani d . 1 1 . .
    H H16 0.8360 -0.2294 0.4101 0.034 Uiso calc R 1 1 . .
    C C8 1.01178(15) 0.3021(3) 0.6358(2) 0.0347(4) Uani d . 1 1 . .
    H H8 1.0342 0.4115 0.6822 0.042 Uiso calc R 1 1 . .
    N N1 0.39695(11) 0.03920(19) 0.90988(15) 0.0230(3) Uani d . 1 1 . .
    H H1A 0.3451 0.1206 0.8730 0.028 Uiso calc R 1 1 . .
    H H1B 0.3762 -0.0722 0.8746 0.028 Uiso calc R 1 1 . .
    C C5 0.40092(15) 0.0374(3) 1.07288(19) 0.0292(4) Uani d . 1 1 . .
    H H5A 0.3293 -0.0036 1.1011 0.035 Uiso calc R 1 1 . .
    H H5B 0.4143 0.1607 1.1104 0.035 Uiso calc R 1 1 . .
    C C1 0.50731(14) 0.0883(3) 0.86030(18) 0.0270(4) Uani d . 1 1 . .
    H H1C 0.5256 0.2139 0.8882 0.032 Uiso calc R 1 1 . .
    H H1D 0.5027 0.0802 0.7540 0.032 Uiso calc R 1 1 . .
    O O1 0.67590(11) 0.0023(2) 0.39986(15) 0.0384(3) Uani d . 1 1 . .
    O O3 0.66605(10) 0.17560(17) 0.62410(15) 0.0334(3) Uani d . 1 1 . .
    O O2 0.72065(10) -0.14134(17) 0.63779(14) 0.0312(3) Uani d . 1 1 . .
loop_
    _atom_site_aniso_label
    _atom_site_aniso_U_11
    _atom_site_aniso_U_22
    _atom_site_aniso_U_33
    _atom_site_aniso_U_12
    _atom_site_aniso_U_13
    _atom_site_aniso_U_23
    S1 0.0183(2) 0.0221(2) 0.0249(2) -0.00043(14) 0.00176(15) 0.00085(15)
    C11 0.0206(8) 0.0213(8) 0.0205(8) -0.0020(6) 0.0011(6) -0.0019(6)
    C12 0.0196(7) 0.0220(8) 0.0221(8) -0.0016(6) 0.0015(6) 0.0005(6)
    C7 0.0253(8) 0.0261(9) 0.0362(10) 0.0007(7) 0.0047(7) -0.0093(7)
    C16 0.0225(8) 0.0279(9) 0.0357(10) -0.0072(7) 0.0024(7) -0.0091(8)
    C8 0.0309(9) 0.0290(9) 0.0440(11) -0.0080(7) 0.0032(8) -0.0176(8)
    N1 0.0229(7) 0.0229(7) 0.0221(7) 0.0017(5) -0.0022(5) 0.0011(5)
    C5 0.0282(9) 0.0363(10) 0.0235(8) 0.0051(7) 0.0047(7) 0.0003(7)
    C1 0.0275(8) 0.0321(9) 0.0212(8) -0.0028(7) 0.0012(6) 0.0070(7)
    O1 0.0290(7) 0.0556(9) 0.0284(7) -0.0015(6) -0.0070(5) -0.0012(6)
    O3 0.0273(6) 0.0267(7) 0.0478(8) 0.0040(5) 0.0120(6) -0.0017(6)
    O2 0.0324(7) 0.0230(6) 0.0386(7) -0.0042(5) 0.0051(5) 0.0053(5)
_geom_special_details
;
All e.s.d.'s (except the e.s.d. in the dihedral angle between two l.s. planes)
are estimated using the full covariance matrix. The cell e.s.d.'s are taken
into account individually in the estimation of e.s.d.'s in distances, angles
and torsion angles; correlations between e.s.d.'s in cell parameters are only
used when they are defined by crystal symmetry. An approximate (isotropic)
treatment of cell e.s.d.'s is used for estimating e.s.d.'s involving l.s.
planes.
;
loop_
    _geom_bond_atom_site_label_1
    _geom_bond_atom_site_label_2
    _geom_bond_site_symmetry_2
    _geom_bond_distance
    _geom_bond_publ_flag
    S1 O1 . 1.4477(14) ?
    S1 O3 . 1.4562(13) ?
    S1 O2 . 1.4574(13) ?
    S1 C12 . 1.7834(16) ?
    C11 C16 . 1.422(2) ?
    C11 C11 3_756 1.432(3) ?
    C11 C12 . 1.434(2) ?
    C12 C7 . 1.367(2) ?
    C7 C8 . 1.408(2) ?
    C7 H7 . 0.9300 ?
    C16 C8 3_756 1.359(3) ?
    C16 H16 . 0.9300 ?
    C8 C16 3_756 1.359(3) ?
    C8 H8 . 0.9300 ?
    N1 C5 . 1.486(2) ?
    N1 C1 . 1.487(2) ?
    N1 H1A . 0.9000 ?
    N1 H1B . 0.9000 ?
    C5 C1 3_657 1.512(2) ?
    C5 H5A . 0.9700 ?
    C5 H5B . 0.9700 ?
    C1 C5 3_657 1.512(2) ?
    C1 H1C . 0.9700 ?
    C1 H1D . 0.9700 ?
loop_
    _geom_angle_atom_site_label_1
    _geom_angle_atom_site_label_2
    _geom_angle_atom_site_label_3
    _geom_angle_site_symmetry_1
    _geom_angle_site_symmetry_3
    _geom_angle
    _geom_angle_publ_flag
    O1 S1 O3 . . 113.07(8) ?
    O1 S1 O2 . . 113.12(8) ?
    O3 S1 O2 . . 111.13(8) ?
    O1 S1 C12 . . 107.70(8) ?
    O3 S1 C12 . . 105.90(8) ?
    O2 S1 C12 . . 105.28(8) ?
    C16 C11 C11 . 3_756 118.75(18) ?
    C16 C11 C12 . . 123.17(15) ?
    C11 C11 C12 3_756 . 118.07(18) ?
    C7 C12 C11 . . 121.01(15) ?
    C7 C12 S1 . . 118.27(13) ?
    C11 C12 S1 . . 120.66(12) ?
    C12 C7 C8 . . 120.27(16) ?
    C12 C7 H7 . . 119.9 ?
    C8 C7 H7 . . 119.9 ?
    C8 C16 C11 3_756 . 121.18(16) ?
    C8 C16 H16 3_756 . 119.4 ?
    C11 C16 H16 . . 119.4 ?
    C16 C8 C7 3_756 . 120.71(16) ?
    C16 C8 H8 3_756 . 119.6 ?
    C7 C8 H8 . . 119.6 ?
    C5 N1 C1 . . 111.82(13) ?
    C5 N1 H1A . . 109.3 ?
    C1 N1 H1A . . 109.3 ?
    C5 N1 H1B . . 109.3 ?
    C1 N1 H1B . . 109.3 ?
    H1A N1 H1B . . 107.9 ?
    N1 C5 C1 . 3_657 110.87(14) ?
    N1 C5 H5A . . 109.5 ?
    C1 C5 H5A 3_657 . 109.5 ?
    N1 C5 H5B . . 109.5 ?
    C1 C5 H5B 3_657 . 109.5 ?
    H5A C5 H5B . . 108.1 ?
    N1 C1 C5 . 3_657 111.37(14) ?
    N1 C1 H1C . . 109.4 ?
    C5 C1 H1C 3_657 . 109.4 ?
    N1 C1 H1D . . 109.4 ?
    C5 C1 H1D 3_657 . 109.4 ?
    H1C C1 H1D . . 108.0 ?
loop_
    _geom_hbond_atom_site_label_D
    _geom_hbond_atom_site_label_H
    _geom_hbond_atom_site_label_A
    _geom_hbond_site_symmetry_A
    _geom_hbond_distance_DH
    _geom_hbond_distance_HA
    _geom_hbond_distance_DA
    _geom_hbond_angle_DHA
    N1 H1A O2 2_656 0.90 1.91 2.7357(19) 152.5
    N1 H1B O3 2_646 0.90 1.91 2.7670(19) 158.8
data_global
_journal_date_recd_electronic     2011-09-09
_journal_date_accepted     2011-09-22
_journal_name_full     'Acta Crystallographica, Section E'
_journal_year     2011
_journal_volume     67
_journal_issue     10
_journal_page_first     o2811
_journal_page_last     o2811
_journal_paper_category     QO
_journal_coeditor_code     VM2121
_publ_contact_author_name     'Bin Wei'
_publ_contact_author_address
;
Ordered Matter Science Research Center, Southeast University, Nanjing 211189,
People's Republic of China
;
_publ_contact_author_email     'seuwei@126.com'
_publ_contact_author_fax     '862552090626'
_publ_contact_author_phone     '862552090626'
_publ_section_title
;
Piperazine-1,4-diium naphthalene-1,5-disulfonate
;
loop_
    _publ_author_name
    _publ_author_footnote
    _publ_author_address
    'Wei, Bin' .
;
Ordered Matter Science Research Center, Southeast University, Nanjing 211189,
People's Republic of China
;
_publ_section_synopsis     .
