# Supplementary material for: Piperazine-1,4-diium naphthalene-1,5-disulfonate
Source: Acta Crystallogr Sect E Struct Rep Online. 2011 Sep 30;67(Pt 10):o2811. doi: 10.1107/S1600536811038955 (PMC3201365; doi:10.1107/S1600536811038955)
Supplement: Supplementary file 2 [file e-67-o2811-Isup2.hkl]

# 
# h,k,l, Fc-squared, Fo-squared, sigma(Fo-squared) and status flag 
# 
data_I
_shelx_title ' a in P2(1)/c' 
_shelx_refln_list_code          4 
_shelx_F_calc_maximum      104.92 
_exptl_crystal_F_000       392.00 
_reflns_d_resolution_high  0.7701 
 
loop_ 
 _symmetry_equiv_pos_as_xyz 
 'x, y, z' 
 '-x, y+1/2, -z+1/2' 
 '-x, -y, -z' 
 'x, -y-1/2, z-1/2' 
 
_cell_length_a    11.9968 
_cell_length_b     7.2959 
_cell_length_c     9.1453 
_cell_angle_alpha  90.000 
_cell_angle_beta   96.005 
_cell_angle_gamma  90.000 
 
_shelx_F_squared_multiplier     1.000 
 
loop_ 
 _refln_index_h 
 _refln_index_k 
 _refln_index_l 
 _refln_F_squared_calc 
 _refln_F_squared_meas 
 _refln_F_squared_sigma 
 _refln_observed_status 
   2   0   0      612.68      676.16     12.58 o 
   3   0   0     8395.79     8765.62    127.95 o 
   4   0   0       33.66       41.90      1.37 o 
   5   0   0     6000.72     6227.27     80.94 o 
   6   0   0       11.66        9.84      1.29 o 
   7   0   0     1004.33      997.05     14.47 o 
   8   0   0       59.67       49.25      2.22 o 
   9   0   0      897.84      905.73     15.70 o 
  10   0   0      650.65      673.57     13.07 o 
  11   0   0       43.05       40.00      4.14 o 
  12   0   0        4.54        5.39      1.83 o 
  13   0   0      162.96      170.13      6.13 o 
  14   0   0      118.22      120.94     11.35 o 
  15   0   0      263.94      265.37     18.17 o 
   1   1   0       96.25       94.89      0.70 o 
   2   1   0        0.04        1.21      0.24 o 
   3   1   0        0.07        1.10      0.23 o 
   4   1   0        2.98        3.29      0.37 o 
   5   1   0     1196.99     1368.76     17.89 o 
   6   1   0      256.35      297.29      4.25 o 
   7   1   0       80.48       79.87      2.07 o 
   8   1   0      393.83      434.68      6.34 o 
   9   1   0       46.29       49.16      1.77 o 
  10   1   0       79.90       91.24      2.50 o 
  11   1   0       12.53       10.93      1.48 o 
  12   1   0        1.88        1.93      1.12 o 
  13   1   0        1.39        3.52      1.48 o 
  14   1   0       52.93       53.84      4.59 o 
  15   1   0        7.22       14.40      5.17 o 
   0   2   0     5306.79     4469.16     58.60 o 
   1   2   0     4296.55     3850.53     23.06 o 
   2   2   0     1541.98     1345.13     12.24 o 
   3   2   0     1245.82     1148.29      7.35 o 
   4   2   0      181.12      173.31      3.02 o 
   5   2   0      105.98       94.56      1.56 o 
   6   2   0      188.59      210.81      2.49 o 
   7   2   0      581.39      607.87      6.43 o 
   8   2   0       20.69       25.59      2.01 o 
   9   2   0     2063.40     2014.38     31.54 o 
  10   2   0       18.44       24.58      2.25 o 
  11   2   0       71.93       60.12      2.71 o 
  12   2   0      231.76      235.56      6.13 o 
  13   2   0       54.26       45.99      3.55 o 
  14   2   0       94.97      103.53      5.24 o 
  15   2   0      188.34      178.97     11.95 o 
   1   3   0        4.23        5.87      0.56 o 
   2   3   0      310.29      333.61      3.38 o 
   3   3   0      628.41      655.50      6.71 o 
   4   3   0        5.97        4.91      1.84 o 
   5   3   0        0.51        4.73      0.84 o 
   6   3   0      403.35      415.07      6.55 o 
   7   3   0       79.31       86.07      2.42 o 
   8   3   0       48.25       37.45      1.99 o 
   9   3   0      160.79      154.25      3.82 o 
  10   3   0       37.69       34.46      2.08 o 
  11   3   0        3.94        6.80      1.99 o 
  12   3   0       31.15       35.78      2.90 o 
  13   3   0       93.38       91.91      5.00 o 
  14   3   0        0.36       -2.07      2.07 o 
   0   4   0     1608.46     1691.04     22.76 o 
   1   4   0       21.06       27.09      1.52 o 
   2   4   0       63.28       38.43      1.13 o 
   3   4   0      764.70      756.59      7.58 o 
   4   4   0       14.13       12.36      1.28 o 
   5   4   0       78.73       71.91      2.37 o 
   6   4   0      348.08      339.14      6.91 o 
   7   4   0       58.65       68.04      2.37 o 
   8   4   0       84.54       81.57      2.79 o 
   9   4   0      110.73      108.22      3.41 o 
  10   4   0      112.99      113.99      5.62 o 
  11   4   0       71.14       73.94      6.27 o 
  12   4   0       11.34       16.29      2.77 o 
  13   4   0        2.38        7.80      3.44 o 
  14   4   0        6.04        8.99      3.43 o 
   1   5   0      471.82      478.09      6.43 o 
   2   5   0      117.37      137.15      2.65 o 
   3   5   0     1096.35     1117.97     12.57 o 
   4   5   0      384.49      382.34      6.71 o 
   5   5   0      244.86      244.46      5.37 o 
   6   5   0     1497.36     1478.04     21.22 o 
   7   5   0       81.23       77.12      2.85 o 
   8   5   0       92.29       87.82      2.92 o 
   9   5   0        0.81        2.23      1.71 o 
  10   5   0      280.35      267.93      7.99 o 
  11   5   0      124.06      123.01      5.48 o 
  12   5   0      411.17      395.66     11.87 o 
  13   5   0      108.35      103.04      7.18 o 
   0   6   0      556.81      551.46     11.67 o 
   1   6   0       39.62       43.31      3.77 o 
   2   6   0      549.53      511.05      7.76 o 
   3   6   0     1197.85     1175.93     17.53 o 
   4   6   0       95.45       99.80      3.48 o 
   5   6   0       54.47       49.21      2.51 o 
   6   6   0        5.01        6.89      2.38 o 
   7   6   0       65.72       64.11      3.78 o 
   8   6   0      135.13      123.88      5.30 o 
   9   6   0       30.56       34.54      3.33 o 
  10   6   0        0.86        0.78      2.05 o 
  11   6   0       87.49       96.45      5.89 o 
   1   7   0      103.05      105.94      3.62 o 
   2   7   0      286.02      275.74      5.64 o 
   3   7   0     1279.60     1289.77     21.60 o 
   4   7   0      194.91      192.82      5.36 o 
   5   7   0        6.88        6.63      1.61 o 
   6   7   0      261.23      262.60      8.24 o 
   7   7   0      103.89       97.67      5.00 o 
   8   7   0       57.47       50.62      4.02 o 
   9   7   0        1.45       -1.23      2.05 o 
  10   7   0       61.46       63.74      5.57 o 
   0   8   0        0.03        2.92      2.39 o 
   1   8   0        0.07        4.24      1.84 o 
   2   8   0       96.94       99.71      4.21 o 
   3   8   0        0.04       -1.64      1.64 o 
   4   8   0       13.09       17.00      2.50 o 
   5   8   0       77.50       79.04      5.05 o 
   6   8   0       22.73       28.09      3.11 o 
   7   8   0       14.54       18.58      5.38 o 
   8   8   0        4.56        0.86      2.56 o 
   1   9   0       21.58       24.26      3.26 o 
   2   9   0        8.06       11.60      6.26 o 
   3   9   0      108.60      108.11      7.88 o 
   4   9   0       81.23       72.65      6.04 o 
 -15   1   1        2.52        0.79      2.32 o 
 -14   1   1      542.96      549.81     12.21 o 
 -13   1   1       30.99       31.12      2.51 o 
 -12   1   1      501.73      517.98     10.00 o 
 -11   1   1      129.01      128.09      3.19 o 
 -10   1   1        5.89        4.68      0.98 o 
  -9   1   1      346.78      339.20      5.10 o 
  -8   1   1     1126.65     1169.03     12.71 o 
  -7   1   1      872.72      842.52      8.78 o 
  -6   1   1      417.39      430.74      4.62 o 
  -5   1   1     9386.82     9285.56     65.10 o 
  -4   1   1      491.74      436.92      7.78 o 
  -3   1   1     4255.35     4166.61     20.52 o 
  -2   1   1     7099.29     6339.51     41.45 o 
  -1   1   1      637.19      583.80      2.93 o 
   0   1   1     5885.95     5161.52     41.50 o 
   1   1   1     5021.20     4490.54     35.58 o 
   2   1   1     6854.20     6131.75     38.36 o 
   3   1   1      433.36      485.76      3.87 o 
   4   1   1     1459.60     1389.91     10.35 o 
   5   1   1     3531.08     3653.66     27.34 o 
   6   1   1      325.97      334.66      3.83 o 
   7   1   1      612.53      601.50      6.64 o 
   8   1   1       14.61       20.88      1.09 o 
   9   1   1       31.65       31.32      1.47 o 
  10   1   1      499.12      461.85      7.10 o 
  11   1   1      458.83      466.79     11.26 o 
  12   1   1       43.35       43.26      2.08 o 
  13   1   1      352.32      350.17     11.10 o 
  14   1   1      124.49      127.18      6.68 o 
  15   1   1      244.08      246.13     12.69 o 
 -15   2   1        9.36       10.88      4.92 o 
 -14   2   1       31.91       31.01      3.50 o 
 -13   2   1       15.53       17.12      2.32 o 
 -12   2   1       15.68       15.38      1.94 o 
 -11   2   1       33.79       25.77      2.07 o 
 -10   2   1       84.97      102.61      3.38 o 
  -9   2   1       67.31       73.76      2.58 o 
  -8   2   1      151.83      149.24      2.49 o 
  -7   2   1      363.64      404.29      5.97 o 
  -6   2   1      137.81      134.56      1.71 o 
  -5   2   1     1333.65     1405.65     18.86 o 
  -4   2   1      383.65      472.40      6.10 o 
  -3   2   1       47.48       46.81      0.84 o 
  -2   2   1      183.89      160.34      2.26 o 
  -1   2   1       13.36       16.63      1.27 o 
   0   2   1      231.96      223.82      2.78 o 
   1   2   1     2034.95     1920.04     16.70 o 
   2   2   1     1191.29     1225.08      8.33 o 
   3   2   1      456.08      535.98      4.15 o 
   4   2   1      104.45       97.27      1.27 o 
   5   2   1       23.59       32.41      0.80 o 
   6   2   1      173.15      169.30      2.25 o 
   7   2   1      253.74      253.72      3.38 o 
   8   2   1      106.46      105.81      3.90 o 
   9   2   1        4.32        7.71      1.08 o 
  10   2   1       86.60       88.17      2.78 o 
  11   2   1       74.31       79.16      3.62 o 
  12   2   1       30.71       28.57      4.32 o 
  13   2   1        0.45        5.85      2.29 o 
  14   2   1       26.86       24.84      3.36 o 
 -14   3   1      116.34      124.92      6.09 o 
 -13   3   1        2.37        0.62      2.03 o 
 -12   3   1      207.59      199.92      5.62 o 
 -11   3   1       50.60       56.13      4.06 o 
 -10   3   1       63.88       67.69      2.85 o 
  -9   3   1      138.32      137.23      3.70 o 
  -8   3   1      107.51      102.47      2.97 o 
  -7   3   1      958.14      948.82     15.26 o 
  -6   3   1       53.37       62.19      1.99 o 
  -5   3   1      998.97      971.81     12.20 o 
  -4   3   1     3049.07     3183.40     36.57 o 
  -3   3   1      183.64      174.33      3.78 o 
  -2   3   1     1501.91     1557.92     20.00 o 
  -1   3   1     1392.74     1560.00     14.10 o 
   0   3   1      198.56      168.71      3.19 o 
   1   3   1       13.62       15.43      0.76 o 
   2   3   1      155.36      213.24      2.73 o 
   3   3   1      334.71      344.74      3.49 o 
   4   3   1      671.57      671.25      6.00 o 
   5   3   1      124.38      107.40      2.62 o 
   6   3   1        8.39       17.19      1.15 o 
   7   3   1       21.61       22.17      1.74 o 
   8   3   1        8.15       10.85      1.76 o 
   9   3   1      242.16      265.82      7.08 o 
  10   3   1      197.09      185.32      5.76 o 
  11   3   1      152.86      152.84      5.46 o 
  12   3   1       53.44       46.97      3.61 o 
  13   3   1      172.64      174.25      8.04 o 
  14   3   1      195.58      185.49      7.46 o 
 -14   4   1       17.81       19.84      4.41 o 
 -13   4   1       47.64       47.15      4.15 o 
 -12   4   1        0.01        1.35      1.71 o 
 -11   4   1      178.51      191.14      6.15 o 
 -10   4   1       81.77       79.89      3.44 o 
  -9   4   1      410.76      418.12      8.28 o 
  -8   4   1     1189.29     1139.97     20.00 o 
  -7   4   1      153.07      151.32      3.87 o 
  -6   4   1      457.13      428.72      7.07 o 
  -5   4   1       83.79       88.52      2.50 o 
  -4   4   1      332.08      308.13      4.97 o 
  -3   4   1       66.36       76.39      2.20 o 
  -2   4   1        4.27        8.18      0.75 o 
  -1   4   1      895.33      918.33     11.72 o 
   0   4   1      181.09      183.49      2.89 o 
   1   4   1      936.14      992.93     10.16 o 
   2   4   1       44.23       42.22      1.25 o 
   3   4   1        5.57        8.78      0.74 o 
   4   4   1      411.78      432.87      5.72 o 
   5   4   1       58.78       53.71      2.98 o 
   6   4   1      411.15      391.59      6.02 o 
   7   4   1     1506.63     1488.71     28.33 o 
   8   4   1      122.08      119.04      4.28 o 
   9   4   1       19.81       23.80      2.30 o 
  10   4   1      415.30      409.07     10.54 o 
  11   4   1       63.56       65.91      4.14 o 
  12   4   1       76.02       78.91      4.36 o 
  13   4   1        9.29        9.11      3.89 o 
 -13   5   1       45.17       52.59      5.34 o 
 -12   5   1       11.70       10.18      3.16 o 
 -11   5   1       56.65       62.25      5.17 o 
 -10   5   1        1.84        8.99      2.17 o 
  -9   5   1      139.00      126.57      3.97 o 
  -8   5   1      286.67      271.86      6.26 o 
  -7   5   1       64.11       62.31      2.68 o 
  -6   5   1       37.97       36.09      2.13 o 
  -5   5   1      988.85     1025.46     15.13 o 
  -4   5   1       92.75       95.44      2.92 o 
  -3   5   1      539.95      527.00      7.48 o 
  -2   5   1       70.13       75.12      1.97 o 
  -1   5   1       62.82       55.24      2.16 o 
   0   5   1      705.44      675.06     10.07 o 
   1   5   1       47.02       55.35      2.04 o 
   2   5   1      529.07      547.31      7.20 o 
   3   5   1      107.88      105.87      2.28 o 
   4   5   1      227.19      210.58      3.30 o 
   5   5   1      718.22      713.68     10.75 o 
   6   5   1        2.28        5.72      1.08 o 
   7   5   1       18.80       18.41      2.07 o 
   8   5   1       54.48       55.51      3.54 o 
   9   5   1       52.67       54.55      3.23 o 
  10   5   1        4.98        4.00      1.95 o 
  11   5   1       76.19       74.27      4.84 o 
  12   5   1       66.23       67.68      4.84 o 
 -12   6   1       21.75       23.43      4.29 o 
 -11   6   1      300.77      299.97     12.16 o 
 -10   6   1       47.72       55.90      4.10 o 
  -9   6   1      115.84      111.25      4.92 o 
  -8   6   1      452.01      420.46      9.21 o 
  -7   6   1       16.05       23.44      4.34 o 
  -6   6   1      472.38      455.49      9.13 o 
  -5   6   1       17.89       20.55      1.99 o 
  -4   6   1       59.51       52.76      3.25 o 
  -3   6   1      175.07      183.67      4.58 o 
  -2   6   1     1629.76     1608.66     20.18 o 
  -1   6   1      374.65      383.42      7.45 o 
   0   6   1      152.26      148.28      3.51 o 
   1   6   1      923.31      950.73     12.82 o 
   2   6   1      170.80      173.49      3.85 o 
   3   6   1      540.02      512.53      7.55 o 
   4   6   1       12.40       10.60      1.80 o 
   5   6   1      339.86      346.90      7.11 o 
   6   6   1       20.97       23.46      2.67 o 
   7   6   1      168.50      174.87      6.04 o 
   8   6   1      702.97      673.04     16.02 o 
   9   6   1       35.82       32.47      3.22 o 
  10   6   1      116.67      118.21      5.55 o 
  11   6   1       57.75       61.55      4.44 o 
 -10   7   1       87.73       79.58      6.16 o 
  -9   7   1       22.83       28.31      4.28 o 
  -8   7   1       20.45       20.91      3.42 o 
  -7   7   1      117.45      115.67      5.19 o 
  -6   7   1       12.93       15.02      2.14 o 
  -5   7   1      100.46      104.51      4.05 o 
  -4   7   1       88.44       88.85      3.85 o 
  -3   7   1      291.72      293.59      7.08 o 
  -2   7   1       21.61       23.95      2.31 o 
  -1   7   1      135.71      139.46      4.20 o 
   0   7   1      245.96      230.58      5.61 o 
   1   7   1        0.81        3.65      1.51 o 
   2   7   1       82.56       71.09      2.71 o 
   3   7   1       37.66       46.41      3.27 o 
   4   7   1      252.59      242.94      6.19 o 
   5   7   1        6.89       11.11      2.32 o 
   6   7   1       12.30       20.50      2.87 o 
   7   7   1        0.24        2.90      2.10 o 
   8   7   1        6.05        7.44      2.34 o 
   9   7   1      111.17      104.13      5.41 o 
  10   7   1       11.89       22.80      3.83 o 
  -8   8   1       41.45       40.32      6.07 o 
  -7   8   1       16.71       26.92      5.42 o 
  -6   8   1       71.96       76.03      6.14 o 
  -5   8   1       46.21       47.66      3.38 o 
  -4   8   1       20.50       22.15      2.53 o 
  -3   8   1        0.69        3.66      1.93 o 
  -2   8   1      415.16      402.42      9.77 o 
  -1   8   1      207.85      205.48      5.94 o 
   0   8   1        5.26        5.29      1.59 o 
   1   8   1      167.55      162.55      5.27 o 
   2   8   1      177.34      161.28      5.39 o 
   3   8   1      281.15      263.28      9.36 o 
   4   8   1       14.90       23.78      3.07 o 
   5   8   1        7.17        8.62      2.63 o 
   6   8   1       37.68       39.18      4.08 o 
   7   8   1       98.50      108.72      5.63 o 
   8   8   1       91.34       89.43      6.71 o 
  -4   9   1        0.03       -0.02      2.12 o 
  -3   9   1        4.40       -0.19      2.46 o 
  -2   9   1        5.09        3.87      2.59 o 
  -1   9   1        2.15        2.43      2.17 o 
   0   9   1        6.02        7.95      3.28 o 
   1   9   1        4.51        7.75      2.89 o 
   2   9   1        9.68        9.28      5.30 o 
   3   9   1        0.75       -0.01      1.82 o 
   4   9   1       24.77       22.24      3.75 o 
 -15   0   2       20.89       35.24      6.11 o 
 -14   0   2      449.15      449.25     17.10 o 
 -13   0   2      139.51      154.73      5.87 o 
 -12   0   2      623.77      635.87     14.98 o 
 -11   0   2        0.35        2.09      1.47 o 
 -10   0   2      454.50      497.22     11.89 o 
  -9   0   2      817.51      791.76     14.16 o 
  -8   0   2      869.61      899.71     14.80 o 
  -7   0   2     2293.53     2348.42     31.15 o 
  -6   0   2       59.85       60.60      2.90 o 
  -5   0   2      374.95      338.61      8.68 o 
  -4   0   2     1426.87     1527.49     16.21 o 
  -3   0   2     4508.37     4283.74     37.60 o 
  -2   0   2      105.66      102.19      1.85 o 
  -1   0   2     3986.15     3716.02     29.97 o 
   0   0   2    11007.28    10606.43     93.89 o 
   1   0   2     5977.16     5601.69     42.91 o 
   2   0   2     1841.71     1615.90     23.84 o 
   3   0   2       32.86       38.21      1.14 o 
   4   0   2       97.66       71.33      1.64 o 
   5   0   2      643.35      696.68      9.36 o 
   6   0   2     3186.75     3404.71     64.86 o 
   7   0   2       28.59       38.34      1.74 o 
   8   0   2      451.37      448.83     11.71 o 
   9   0   2      471.41      419.16     41.24 o 
  10   0   2      175.56      162.01      6.75 o 
  11   0   2      123.06      141.69      6.19 o 
  12   0   2       22.87       24.24      3.80 o 
  13   0   2      455.66      466.11     16.38 o 
  14   0   2        2.38       -1.39      4.52 o 
 -15   1   2        9.29       15.79      3.16 o 
 -14   1   2       35.94       35.89      2.93 o 
 -13   1   2       12.50       12.88      2.42 o 
 -12   1   2      138.99      158.80     14.52 o 
 -11   1   2       50.62       48.79      2.20 o 
 -10   1   2       16.42       16.98      1.37 o 
  -9   1   2      988.31     1002.20     12.23 o 
  -8   1   2       45.17       33.64      1.35 o 
  -7   1   2        1.16        1.03      0.59 o 
  -6   1   2        8.00       10.10      0.91 o 
  -5   1   2       27.16       35.58      1.06 o 
  -4   1   2     1260.83     1357.11     17.85 o 
  -3   1   2       16.69       20.47      0.71 o 
  -2   1   2      194.14      207.37      4.10 o 
  -1   1   2     3396.31     3340.03     15.44 o 
   0   1   2     3226.49     3093.73     15.33 o 
   1   1   2     2112.93     2079.05     10.48 o 
   2   1   2      332.46      337.51      2.38 o 
   3   1   2     1254.61     1271.97     14.21 o 
   4   1   2     1231.97     1334.09     18.59 o 
   5   1   2        1.26        0.34      0.54 o 
   6   1   2      223.27      226.56      2.94 o 
   7   1   2       14.57       14.70      1.09 o 
   8   1   2       64.87       66.94      1.76 o 
   9   1   2      258.12      253.72      4.44 o 
  10   1   2        5.39        7.52      1.96 o 
  11   1   2        8.64        7.91      1.52 o 
  12   1   2       27.38       22.12      2.15 o 
  13   1   2       47.94       38.73      3.70 o 
  14   1   2        0.43        0.60      2.10 o 
 -15   2   2        1.41        1.93      3.13 o 
 -14   2   2       38.84       34.46      2.70 o 
 -13   2   2       35.14       35.24      2.80 o 
 -12   2   2      380.75      390.14      8.21 o 
 -11   2   2       44.31       43.52      2.51 o 
 -10   2   2      543.42      599.71     10.56 o 
  -9   2   2      912.55      937.03     14.04 o 
  -8   2   2     1128.25     1129.88     13.00 o 
  -7   2   2     1714.01     1692.93     17.18 o 
  -6   2   2      149.84      178.30      2.81 o 
  -5   2   2     1641.66     1532.40     20.21 o 
  -4   2   2      660.11      715.24      8.12 o 
  -3   2   2     1780.84     1827.39     27.57 o 
  -2   2   2     1482.37     1540.07     10.54 o 
  -1   2   2        0.15        8.47      0.65 o 
   0   2   2     4406.68     4028.88     38.51 o 
   1   2   2      146.76      179.93      2.08 o 
   2   2   2      141.27       96.18      1.79 o 
   3   2   2      560.76      570.48      6.82 o 
   4   2   2       28.08       51.79      1.51 o 
   5   2   2      215.52      234.45      4.66 o 
   6   2   2      226.66      221.30      5.47 o 
   7   2   2       22.65       25.55      1.15 o 
   8   2   2      757.73      758.09     11.13 o 
   9   2   2      397.74      413.08      7.42 o 
  10   2   2      288.83      269.21      5.72 o 
  11   2   2      171.72      181.59      6.94 o 
  12   2   2        3.51        4.35      1.78 o 
  13   2   2      333.48      317.87      9.33 o 
  14   2   2       89.60       88.24      5.70 o 
 -14   3   2       21.96       33.36      3.98 o 
 -13   3   2       66.52       61.08      3.34 o 
 -12   3   2        8.09        1.28      1.43 o 
 -11   3   2        2.13        3.50      1.64 o 
 -10   3   2      310.34      279.36      6.76 o 
  -9   3   2        7.54        8.02      1.32 o 
  -8   3   2        7.06        9.02      2.25 o 
  -7   3   2      130.37      132.67      3.79 o 
  -6   3   2      666.71      668.00     10.15 o 
  -5   3   2       60.88       60.09      1.82 o 
  -4   3   2       70.99       51.02      1.32 o 
  -3   3   2      279.63      319.98      3.40 o 
  -2   3   2       86.54       86.55      2.09 o 
  -1   3   2      302.64      326.10      4.13 o 
   0   3   2      747.90      770.60     15.13 o 
   1   3   2      309.65      314.07      8.04 o 
   2   3   2      853.46      966.14     11.50 o 
   3   3   2      306.59      291.64      4.95 o 
   4   3   2      107.09      110.38      2.25 o 
   5   3   2       99.16      110.27      3.54 o 
   6   3   2      316.30      314.01      5.25 o 
   7   3   2      281.83      260.39      5.53 o 
   8   3   2      125.78      111.47      3.00 o 
   9   3   2       68.85       75.90      3.51 o 
  10   3   2       47.42       47.13      4.08 o 
  11   3   2        9.42       10.76      2.03 o 
  12   3   2      288.29      276.85      8.76 o 
  13   3   2       50.82       52.07      4.14 o 
  14   3   2       32.89       35.70      4.92 o 
 -14   4   2       24.73       27.02      4.45 o 
 -13   4   2       12.89       22.21      3.60 o 
 -12   4   2      144.97      143.48      5.85 o 
 -11   4   2        1.65        1.67      1.31 o 
 -10   4   2      267.99      274.93      6.41 o 
  -9   4   2      287.35      280.52      7.20 o 
  -8   4   2       81.32       79.22      3.96 o 
  -7   4   2      584.06      586.94      9.64 o 
  -6   4   2       75.38       82.52      3.22 o 
  -5   4   2      784.92      794.37     19.24 o 
  -4   4   2      488.46      485.42      5.37 o 
  -3   4   2      246.90      243.18      4.12 o 
  -2   4   2      705.29      694.84      7.66 o 
  -1   4   2       14.34       17.22      2.01 o 
   0   4   2     1291.20     1321.09     30.51 o 
   1   4   2      313.38      316.82      6.13 o 
   2   4   2        3.79        4.13      0.93 o 
   3   4   2      581.96      590.59      6.82 o 
   4   4   2       25.09       30.01      1.09 o 
   5   4   2        2.42        3.33      0.99 o 
   6   4   2      249.04      238.92      5.92 o 
   7   4   2       71.95       66.64      3.34 o 
   8   4   2        3.27        2.52      1.69 o 
   9   4   2      452.32      451.23     11.06 o 
  10   4   2       47.22       48.26      3.18 o 
  11   4   2      243.43      263.56      8.63 o 
  12   4   2        9.58       10.87      2.49 o 
  13   4   2       45.79       49.38      4.29 o 
 -13   5   2      145.85      143.35      8.29 o 
 -12   5   2        1.98        9.29      3.19 o 
 -11   5   2      296.70      274.06     10.58 o 
 -10   5   2        1.87        8.64      1.99 o 
  -9   5   2      115.42      124.84      5.10 o 
  -8   5   2       78.06       66.54      3.57 o 
  -7   5   2      306.41      264.35     16.58 o 
  -6   5   2     1241.07     1235.64     18.18 o 
  -5   5   2      241.34      230.96      4.89 o 
  -4   5   2      461.22      446.83      7.47 o 
  -3   5   2      311.19      314.64      5.02 o 
  -2   5   2      366.32      360.62      5.96 o 
  -1   5   2      368.40      416.17      6.91 o 
   0   5   2      262.34      260.71      4.44 o 
   1   5   2        0.53        1.39      0.86 o 
   2   5   2      334.04      336.05      5.07 o 
   3   5   2      514.79      538.60      7.11 o 
   4   5   2       17.46       17.18      1.27 o 
   5   5   2      395.89      390.60      9.04 o 
   6   5   2        7.13       13.40      2.03 o 
   7   5   2      355.52      349.89     12.63 o 
   8   5   2       22.05       20.73      2.83 o 
   9   5   2      174.10      173.64      7.56 o 
  10   5   2       97.58       99.83      5.03 o 
  11   5   2       51.05       45.26      3.67 o 
  12   5   2      390.43      401.20     12.87 o 
 -11   6   2       47.95       61.35      5.68 o 
 -10   6   2      148.72      150.59      7.61 o 
  -9   6   2      137.76      123.49      5.43 o 
  -8   6   2      137.48      140.14      5.98 o 
  -7   6   2       27.06       33.15      5.60 o 
  -6   6   2        6.39        7.74      2.64 o 
  -5   6   2      214.49      211.49      6.21 o 
  -4   6   2       38.00       32.18      2.83 o 
  -3   6   2      758.99      756.80     14.38 o 
  -2   6   2      132.15      136.65      3.22 o 
  -1   6   2       81.39       78.80      4.70 o 
   0   6   2      169.76      174.38      3.96 o 
   1   6   2        9.56       11.84      1.34 o 
   2   6   2      372.53      366.43      6.21 o 
   3   6   2       44.80       41.53      1.88 o 
   4   6   2      157.01      149.50      3.85 o 
   5   6   2        0.46        1.24      1.94 o 
   6   6   2       56.89       58.87      6.73 o 
   7   6   2       28.07       30.00      2.75 o 
   8   6   2       20.18       25.32      3.08 o 
   9   6   2       27.18       30.36      3.39 o 
  10   6   2       29.85       31.67      3.58 o 
  11   6   2       23.71       24.23      3.56 o 
 -10   7   2       30.60       33.19      4.52 o 
  -9   7   2       29.55       31.67      4.94 o 
  -8   7   2       20.01       28.29      4.11 o 
  -7   7   2       18.00       21.33      2.84 o 
  -6   7   2       70.00       64.51      3.84 o 
  -5   7   2       19.65       18.01      2.07 o 
  -4   7   2      437.20      439.10      9.47 o 
  -3   7   2       67.41       67.60      3.33 o 
  -2   7   2      236.84      236.56      6.19 o 
  -1   7   2        0.84        2.58      1.33 o 
   0   7   2      277.34      269.38      5.79 o 
   1   7   2      144.07      147.19      3.98 o 
   2   7   2        0.17        1.49      1.37 o 
   3   7   2     1139.02     1118.93     18.91 o 
   4   7   2       59.45       54.79      3.87 o 
   5   7   2      225.70      237.67      7.82 o 
   6   7   2      307.32      322.24      9.76 o 
   7   7   2       18.92       30.30      5.51 o 
   8   7   2       65.97       60.98      4.44 o 
   9   7   2       22.95       23.40      3.63 o 
  -8   8   2        7.72        6.21      3.24 o 
  -7   8   2       63.50       63.92      5.88 o 
  -6   8   2       51.17       61.64      5.29 o 
  -5   8   2      103.22      107.85      5.38 o 
  -4   8   2        1.27        4.80      1.98 o 
  -3   8   2        0.04       -1.39      1.79 o 
  -2   8   2      116.74      113.47      4.44 o 
  -1   8   2       10.76       15.28      2.19 o 
   0   8   2        1.00        3.31      1.75 o 
   1   8   2        4.37        5.52      1.71 o 
   2   8   2       42.39       47.06      3.69 o 
   3   8   2       10.96       14.16      2.82 o 
   4   8   2       43.05       35.80      3.77 o 
   5   8   2       38.25       43.12      4.61 o 
   6   8   2       13.32       14.37      3.21 o 
   7   8   2       33.91       39.55      5.38 o 
  -4   9   2      126.57      127.03      7.34 o 
  -3   9   2      274.16      266.63      9.14 o 
  -2   9   2       57.96       62.98      5.18 o 
  -1   9   2        7.94       11.59      4.98 o 
   0   9   2        0.03        6.60     10.12 o 
   1   9   2      124.89      132.77      8.90 o 
   2   9   2        2.83        2.70      3.01 o 
   3   9   2       85.76       92.50      8.69 o 
 -15   1   3      163.80      145.57      7.41 o 
 -14   1   3      484.17      494.70     11.72 o 
 -13   1   3      108.83      110.25      4.10 o 
 -12   1   3      454.17      465.62      9.60 o 
 -11   1   3       40.57       41.96      1.99 o 
 -10   1   3      365.75      353.68      5.92 o 
  -9   1   3      887.50      851.18     10.88 o 
  -8   1   3      549.16      546.68      7.13 o 
  -7   1   3      217.49      194.59      3.12 o 
  -6   1   3      736.44      769.05      7.89 o 
  -5   1   3      959.03      953.80     11.18 o 
  -4   1   3      113.46      149.29      2.24 o 
  -3   1   3      637.01      546.90      4.94 o 
  -2   1   3      320.26      363.50      5.41 o 
  -1   1   3      340.05      287.97      3.85 o 
   0   1   3     1667.46     1522.00     11.96 o 
   1   1   3     1975.61     1988.71     13.95 o 
   2   1   3      428.37      516.60      4.37 o 
   3   1   3     1541.18     1602.63     21.26 o 
   4   1   3      584.78      565.77      4.90 o 
   5   1   3       73.67       72.57      1.44 o 
   6   1   3     1360.26     1385.62     13.15 o 
   7   1   3       27.15       32.57      1.43 o 
   8   1   3     1170.27     1141.09     13.01 o 
   9   1   3      168.28      167.32      4.12 o 
  10   1   3      274.99      259.58      5.73 o 
  11   1   3      133.29      143.68      4.25 o 
  12   1   3       44.64       50.22      2.78 o 
  13   1   3      442.58      429.04     14.11 o 
  14   1   3        4.91        7.82      3.87 o 
 -15   2   3       71.66       67.44      7.56 o 
 -14   2   3        0.39        0.38      1.75 o 
 -13   2   3       95.25       92.68      4.82 o 
 -12   2   3        8.35        7.27      1.87 o 
 -11   2   3       35.36       35.85      2.43 o 
 -10   2   3      202.24      182.22      8.98 o 
  -9   2   3        1.53        4.69      1.38 o 
  -8   2   3      305.71      286.08      4.20 o 
  -7   2   3      239.57      237.61      6.44 o 
  -6   2   3      345.65      370.41      4.86 o 
  -5   2   3       86.25       95.12      1.65 o 
  -4   2   3      382.05      473.54      4.53 o 
  -3   2   3      525.39      573.79     10.40 o 
  -2   2   3        1.81        1.31      0.71 o 
  -1   2   3      243.81      271.01      6.29 o 
   0   2   3      984.41     1019.34      8.28 o 
   1   2   3      306.75      318.58      3.24 o 
   2   2   3       54.40       58.20      1.50 o 
   3   2   3      196.81      181.30      3.03 o 
   4   2   3      115.62      117.78      2.59 o 
   5   2   3      666.42      684.43      9.16 o 
   6   2   3      601.91      599.61      8.74 o 
   7   2   3       48.42       43.43      2.10 o 
   8   2   3      109.30      111.02      5.41 o 
   9   2   3       15.22       14.99      1.67 o 
  10   2   3      114.23      109.96      3.72 o 
  11   2   3       72.69       67.21      3.68 o 
  12   2   3        3.41        2.97      1.88 o 
  13   2   3       12.25       10.47      2.88 o 
  14   2   3       34.99       34.58      4.25 o 
 -14   3   3       39.24       37.51      4.54 o 
 -13   3   3        0.23        0.49      1.90 o 
 -12   3   3      376.24      375.88     13.99 o 
 -11   3   3        0.70        0.61      1.95 o 
 -10   3   3      335.90      329.50      7.13 o 
  -9   3   3      174.46      158.47      4.05 o 
  -8   3   3      496.60      500.99      8.33 o 
  -7   3   3      736.95      743.30     10.61 o 
  -6   3   3        3.74        3.73      2.32 o 
  -5   3   3     2404.53     2467.63     21.31 o 
  -4   3   3      157.67      170.41      2.28 o 
  -3   3   3      921.24      908.33      8.14 o 
  -2   3   3     2511.04     2473.79     48.77 o 
  -1   3   3       21.76       11.54      0.72 o 
   0   3   3     1097.76     1194.89     17.41 o 
   1   3   3       54.56       55.95      1.67 o 
   2   3   3       59.59       43.98      1.60 o 
   3   3   3       72.33       90.20      2.25 o 
   4   3   3      115.96      117.97      2.81 o 
   5   3   3        3.18        3.71      0.94 o 
   6   3   3      756.45      725.41     10.50 o 
   7   3   3      133.76      119.60      3.18 o 
   8   3   3       47.07       42.82      2.12 o 
   9   3   3      502.01      493.46     11.02 o 
  10   3   3      586.48      584.91     13.11 o 
  11   3   3      200.72      224.19      7.90 o 
  12   3   3       20.91       24.17      3.11 o 
  13   3   3      311.19      300.72     10.25 o 
 -13   4   3        3.31        3.58      2.53 o 
 -12   4   3       52.79       49.57      3.87 o 
 -11   4   3       82.75       92.89      4.89 o 
 -10   4   3       26.59       25.90      2.66 o 
  -9   4   3      212.86      211.11      5.87 o 
  -8   4   3      169.78      162.79      4.13 o 
  -7   4   3      686.47      644.21     10.32 o 
  -6   4   3      187.38      184.67      5.10 o 
  -5   4   3       65.14       57.37      1.85 o 
  -4   4   3      606.14      599.13      6.73 o 
  -3   4   3        8.95       13.84      0.84 o 
  -2   4   3      394.94      363.64      9.91 o 
  -1   4   3      189.68      190.33      3.25 o 
   0   4   3      267.35      289.12      5.44 o 
   1   4   3      198.29      208.99      3.70 o 
   2   4   3        0.02        0.84      0.66 o 
   3   4   3       51.89       54.20      2.31 o 
   4   4   3      147.41      156.56      4.85 o 
   5   4   3        5.18        6.73      1.09 o 
   6   4   3       41.84       38.42      1.94 o 
   7   4   3      419.76      423.07      9.44 o 
   8   4   3       63.89       65.34      3.48 o 
   9   4   3      383.83      373.06      9.86 o 
  10   4   3        7.81        9.25      2.41 o 
  11   4   3        2.12        2.23      2.23 o 
  12   4   3      220.28      227.11      8.28 o 
  13   4   3       32.48       31.64      3.63 o 
 -12   5   3      246.72      246.29     12.25 o 
 -11   5   3       63.33       65.87      4.48 o 
 -10   5   3       79.25       89.71      5.00 o 
  -9   5   3      127.79      117.56      5.41 o 
  -8   5   3      225.21      225.94      6.73 o 
  -7   5   3      117.50      128.34      5.03 o 
  -6   5   3      100.16       94.74      2.99 o 
  -5   5   3       59.37       65.37      2.68 o 
  -4   5   3       77.15       80.85      3.73 o 
  -3   5   3      894.69      878.45     10.73 o 
  -2   5   3      119.68      111.17      2.61 o 
  -1   5   3       69.58       81.75      2.30 o 
   0   5   3       40.61       43.30      1.87 o 
   1   5   3      246.96      242.17      4.24 o 
   2   5   3      313.04      293.07      4.78 o 
   3   5   3       34.11       27.65      1.32 o 
   4   5   3      277.06      275.25      5.66 o 
   5   5   3      135.69      134.47      3.58 o 
   6   5   3      188.13      182.91      5.65 o 
   7   5   3      123.93      121.22      5.05 o 
   8   5   3      100.44      100.69      4.63 o 
   9   5   3       43.82       40.31      3.46 o 
  10   5   3       32.59       37.20      3.38 o 
  11   5   3      210.71      207.87      8.14 o 
  12   5   3       18.40       19.44      3.13 o 
 -11   6   3      187.23      183.51      9.19 o 
 -10   6   3        0.21        1.34      1.98 o 
  -9   6   3      225.31      196.62      7.22 o 
  -8   6   3        0.18       -0.02      1.70 o 
  -7   6   3       15.06       17.15      2.65 o 
  -6   6   3      378.97      374.91     10.03 o 
  -5   6   3      276.82      274.13      8.10 o 
  -4   6   3       15.67       16.81      1.73 o 
  -3   6   3        3.06        1.72      1.53 o 
  -2   6   3      519.91      515.03      7.94 o 
  -1   6   3        9.63        9.00      1.49 o 
   0   6   3      465.22      448.78     13.01 o 
   1   6   3       27.09       40.74      1.97 o 
   2   6   3      129.58      136.65      3.86 o 
   3   6   3      391.22      366.52      7.55 o 
   4   6   3      105.77       98.75      3.46 o 
   5   6   3      210.79      209.73      7.07 o 
   6   6   3       16.78       17.19      2.46 o 
   7   6   3      187.15      210.87      7.31 o 
   8   6   3       27.27       31.82      3.05 o 
   9   6   3      133.13      116.94      5.86 o 
  10   6   3      101.13      100.72      6.02 o 
 -10   7   3       51.43       51.51      5.53 o 
  -9   7   3        5.14        4.12      2.79 o 
  -8   7   3       80.22       80.21      4.65 o 
  -7   7   3       19.56       21.70      3.00 o 
  -6   7   3        5.10        7.45      2.33 o 
  -5   7   3       34.06       33.56      2.87 o 
  -4   7   3       63.24       61.29      3.81 o 
  -3   7   3       25.48       27.70      2.76 o 
  -2   7   3        0.09        4.56      2.51 o 
  -1   7   3       22.94       19.65      2.54 o 
   0   7   3       56.72       57.04      2.54 o 
   1   7   3       48.09       43.48      3.27 o 
   2   7   3       17.72       18.23      2.12 o 
   3   7   3       25.93       22.59      2.68 o 
   4   7   3        3.20        7.99      2.17 o 
   5   7   3       68.83       75.07      4.47 o 
   6   7   3       81.97       85.57      5.88 o 
   7   7   3       55.98       63.19      4.67 o 
   8   7   3        0.39        1.21      2.26 o 
   9   7   3       31.68       36.22      4.02 o 
  -7   8   3        2.57        0.79      2.50 o 
  -6   8   3      173.01      191.86      9.55 o 
  -5   8   3        2.70        2.35      1.88 o 
  -4   8   3      123.68      135.56      6.01 o 
  -3   8   3        0.54        3.15      2.07 o 
  -2   8   3      241.01      254.65      8.21 o 
  -1   8   3        8.54       14.65      2.58 o 
   0   8   3       68.73       63.57      3.77 o 
   1   8   3      114.86      122.57      5.37 o 
   2   8   3       28.39       29.37      3.18 o 
   3   8   3      523.75      513.95     14.00 o 
   4   8   3        8.42        8.51      3.52 o 
   5   8   3       95.30      109.42      5.94 o 
   6   8   3        8.32       12.01      3.06 o 
  -3   9   3        0.04       -0.81      3.00 o 
  -2   9   3        6.83        1.56      3.40 o 
  -1   9   3        3.12        6.76      4.01 o 
   0   9   3       17.96       21.77      8.27 o 
   1   9   3        1.81        7.97      4.45 o 
   2   9   3        6.20        3.52      3.33 o 
 -15   0   4      134.98      123.84     12.10 o 
 -14   0   4      316.68      319.82     21.99 o 
 -13   0   4      386.18      397.61     15.16 o 
 -12   0   4      802.85      773.37     17.96 o 
 -11   0   4      132.87      146.03      5.43 o 
 -10   0   4        9.93        5.62      1.63 o 
  -9   0   4      895.07      899.53     16.97 o 
  -8   0   4     1655.41     1612.54     26.07 o 
  -7   0   4      134.80      123.96      5.07 o 
  -6   0   4        6.80        8.13      2.40 o 
  -5   0   4       22.40       40.70      2.97 o 
  -4   0   4       99.94      103.53      2.66 o 
  -3   0   4       15.97       24.39      1.21 o 
  -2   0   4       40.44       38.08      1.37 o 
  -1   0   4       70.65      101.63      2.20 o 
   0   0   4     7540.82     7684.34     89.06 o 
   1   0   4     2622.85     2676.84     38.72 o 
   2   0   4        0.26       11.85      2.54 o 
   3   0   4     2935.83     3138.28     37.56 o 
   4   0   4      217.16      205.69      4.14 o 
   5   0   4      648.30      665.58     10.45 o 
   6   0   4     1809.94     1814.86     25.71 o 
   7   0   4       60.16       63.23      2.50 o 
   8   0   4      512.67      491.48     10.04 o 
   9   0   4       14.44       15.47      1.89 o 
  10   0   4     1039.76     1019.10     27.75 o 
  11   0   4      226.02      231.96     10.57 o 
  12   0   4       36.10       34.87      4.35 o 
  13   0   4      259.60      235.37     11.81 o 
  14   0   4        0.12        7.39      4.86 o 
 -15   1   4       32.38       37.50     12.97 o 
 -14   1   4       70.65       81.80      6.82 o 
 -13   1   4       51.47       51.37      4.72 o 
 -12   1   4        5.73        4.40      1.65 o 
 -11   1   4       88.74       84.96      2.75 o 
 -10   1   4       22.95       22.67      2.23 o 
  -9   1   4       19.00       14.29      1.28 o 
  -8   1   4      605.20      593.25     11.89 o 
  -7   1   4       10.20       13.20      1.62 o 
  -6   1   4       90.83       94.15      2.04 o 
  -5   1   4        0.71        2.69      0.78 o 
  -4   1   4       96.08      120.56      2.63 o 
  -3   1   4      361.50      390.34      4.83 o 
  -2   1   4       62.54       62.83      1.67 o 
  -1   1   4       25.20       29.63      1.44 o 
   0   1   4      623.42      669.62     12.61 o 
   1   1   4       17.41       20.51      1.17 o 
   2   1   4       49.05       44.13      1.09 o 
   3   1   4       59.41       62.79      1.30 o 
   4   1   4        0.03        0.84      0.72 o 
   5   1   4      952.48      935.34      9.11 o 
   6   1   4       46.31       48.99      2.46 o 
   7   1   4       69.71       62.71      2.76 o 
   8   1   4      300.88      293.63      7.31 o 
   9   1   4       27.51       37.34      2.66 o 
  10   1   4       55.92       56.30      3.37 o 
  11   1   4        0.82        3.11      2.00 o 
  12   1   4        8.15       11.46      3.31 o 
  13   1   4        4.27        4.47      2.70 o 
 -14   2   4       89.13       85.85      4.69 o 
 -13   2   4       55.47       52.10      6.23 o 
 -12   2   4      231.96      227.26      7.42 o 
 -11   2   4       12.24       12.13      2.29 o 
 -10   2   4      442.37      464.26      8.84 o 
  -9   2   4        1.91        3.08      1.39 o 
  -8   2   4      505.30      505.97      6.87 o 
  -7   2   4      363.71      360.17      6.02 o 
  -6   2   4      314.21      295.46      6.93 o 
  -5   2   4     1153.83     1108.63     22.96 o 
  -4   2   4       12.62        9.56      1.28 o 
  -3   2   4      547.43      575.06      7.43 o 
  -2   2   4        0.13        3.21      0.83 o 
  -1   2   4       37.99       56.42      2.61 o 
   0   2   4      661.23      680.20      8.69 o 
   1   2   4     4323.58     4286.41     34.34 o 
   2   2   4       87.54      118.81      3.41 o 
   3   2   4      145.13      125.94      2.57 o 
   4   2   4      426.37      418.95      6.47 o 
   5   2   4        9.45       13.35      2.08 o 
   6   2   4     1121.87     1132.09     16.01 o 
   7   2   4      126.15      140.86      3.90 o 
   8   2   4      410.41      425.46      8.33 o 
   9   2   4        3.26        6.25      1.62 o 
  10   2   4      598.70      576.95     11.11 o 
  11   2   4      468.25      460.56     11.76 o 
  12   2   4       63.46       66.16      5.02 o 
  13   2   4      231.29      243.38     10.33 o 
 -14   3   4       80.97       97.96      8.61 o 
 -13   3   4       34.32       36.86      4.94 o 
 -12   3   4        6.60        7.75      2.56 o 
 -11   3   4       28.58       30.01      3.23 o 
 -10   3   4        0.01       -1.09      1.65 o 
  -9   3   4      296.93      310.76      8.01 o 
  -8   3   4      124.57      125.85      4.39 o 
  -7   3   4       37.85       29.04      2.69 o 
  -6   3   4      108.63      107.00      2.79 o 
  -5   3   4      316.04      314.09      5.33 o 
  -4   3   4      225.88      234.79      4.45 o 
  -3   3   4        0.35        6.06      1.34 o 
  -2   3   4      338.26      335.90      6.00 o 
  -1   3   4      209.36      224.49      5.95 o 
   0   3   4      605.19      605.08      7.71 o 
   1   3   4      361.12      354.60      5.78 o 
   2   3   4       54.28       56.45      2.52 o 
   3   3   4        1.46        0.84      0.92 o 
   4   3   4       62.55       66.05      2.48 o 
   5   3   4       86.05       88.22      3.18 o 
   6   3   4      150.45      141.95      4.18 o 
   7   3   4      888.63      868.07     14.05 o 
   8   3   4        9.97       17.43      2.62 o 
   9   3   4       21.99       29.35      2.24 o 
  10   3   4        1.21       -1.40      1.76 o 
  11   3   4        8.29       10.97      2.52 o 
  12   3   4      117.77      106.63      5.92 o 
  13   3   4       37.06       31.43      4.67 o 
 -13   4   4        2.31        7.02      2.90 o 
 -12   4   4      316.49      328.65     10.22 o 
 -11   4   4       21.47       26.31      3.28 o 
 -10   4   4      121.08      142.00      5.56 o 
  -9   4   4      213.69      200.30      6.40 o 
  -8   4   4      372.47      365.56      9.44 o 
  -7   4   4      100.90      117.71      5.05 o 
  -6   4   4      125.53      136.33      4.80 o 
  -5   4   4      685.01      704.81     10.29 o 
  -4   4   4       96.56       99.76      2.99 o 
  -3   4   4      701.29      679.45     10.06 o 
  -2   4   4        9.42        6.73      1.79 o 
  -1   4   4      303.11      301.91      4.91 o 
   0   4   4       46.43       50.55      1.57 o 
   1   4   4      107.41       92.61      3.60 o 
   2   4   4      272.49      268.54      4.12 o 
   3   4   4      344.07      334.25      6.30 o 
   4   4   4      834.14      818.89     12.75 o 
   5   4   4       72.87       68.46      2.68 o 
   6   4   4      229.38      214.34      5.13 o 
   7   4   4       25.58       27.72      2.03 o 
   8   4   4      251.27      257.64      7.60 o 
   9   4   4      297.88      320.24      9.47 o 
  10   4   4      400.93      387.97     11.40 o 
  11   4   4      136.80      132.58      5.85 o 
  12   4   4       66.12       77.48      5.36 o 
 -12   5   4       69.85       65.82      5.59 o 
 -11   5   4       15.74       17.96      2.91 o 
 -10   5   4       41.15       34.41      3.68 o 
  -9   5   4      127.97      132.14      5.61 o 
  -8   5   4       14.35       14.38      2.30 o 
  -7   5   4      221.08      216.59      6.90 o 
  -6   5   4        0.12       -0.78      1.51 o 
  -5   5   4      521.98      499.14     11.30 o 
  -4   5   4        7.02        9.52      2.38 o 
  -3   5   4        2.16        2.43      1.51 o 
  -2   5   4      806.68      792.04     17.49 o 
  -1   5   4       13.87       15.39      1.45 o 
   0   5   4      250.76      241.58      4.30 o 
   1   5   4        2.42        5.77      1.89 o 
   2   5   4        1.63        5.30      2.00 o 
   3   5   4       39.13       43.28      2.33 o 
   4   5   4      292.23      287.67      8.13 o 
   5   5   4       18.79       20.35      1.89 o 
   6   5   4       73.96       61.93      3.31 o 
   7   5   4      111.56      104.24      4.52 o 
   8   5   4       14.44       15.84      2.50 o 
   9   5   4      139.78      137.02      6.30 o 
  10   5   4        3.21       -1.54      2.14 o 
  11   5   4       32.54       38.30      4.06 o 
 -11   6   4        1.63        6.19      3.12 o 
 -10   6   4      157.30      136.00      6.63 o 
  -9   6   4       28.11       28.97      3.44 o 
  -8   6   4       18.41       23.91      2.95 o 
  -7   6   4        5.80        4.90      2.14 o 
  -6   6   4       29.11       26.25      3.91 o 
  -5   6   4      150.87      162.43      5.70 o 
  -4   6   4        0.12        2.73      1.83 o 
  -3   6   4        0.69        0.79      1.18 o 
  -2   6   4      311.66      282.21      7.67 o 
  -1   6   4        4.56        7.00      1.21 o 
   0   6   4       15.63       15.79      1.54 o 
   1   6   4       27.62       26.85      1.85 o 
   2   6   4        3.59        6.66      1.55 o 
   3   6   4      642.63      597.83     11.14 o 
   4   6   4       43.27       49.23      2.60 o 
   5   6   4       25.49       32.42      3.75 o 
   6   6   4      107.55      113.01      5.21 o 
   7   6   4       40.88       39.39      3.60 o 
   8   6   4      101.00       93.42      5.06 o 
   9   6   4      103.06      114.28      5.91 o 
  10   6   4       33.19       32.33      3.73 o 
  -9   7   4      155.35      159.06      9.45 o 
  -8   7   4        2.15        6.47      3.02 o 
  -7   7   4       12.08        8.69      2.36 o 
  -6   7   4      228.43      235.70      8.10 o 
  -5   7   4       49.78       54.85      3.75 o 
  -4   7   4       60.90       72.26      3.99 o 
  -3   7   4      154.51      138.51      5.42 o 
  -2   7   4      113.33      119.04      5.02 o 
  -1   7   4        2.72        5.09      1.96 o 
   0   7   4      182.24      180.52      5.77 o 
   1   7   4       18.30       24.06      2.37 o 
   2   7   4      159.01      172.02      5.12 o 
   3   7   4       70.62       70.77      4.20 o 
   4   7   4      221.65      203.82      7.56 o 
   5   7   4      223.46      231.70      8.44 o 
   6   7   4       15.92       15.29      2.80 o 
   7   7   4      344.08      346.83     11.55 o 
   8   7   4       39.00       34.06      3.93 o 
  -7   8   4        1.73       17.84      7.20 o 
  -6   8   4       28.46       30.03      3.63 o 
  -5   8   4        4.88        6.13      2.23 o 
  -4   8   4        0.00        1.39      2.38 o 
  -3   8   4       13.48       16.65      3.16 o 
  -2   8   4        3.12        4.49      1.99 o 
  -1   8   4        1.09        1.54      2.07 o 
   0   8   4        8.12       12.75      3.09 o 
   1   8   4        1.24        2.54      2.22 o 
   2   8   4       49.23       44.39      5.22 o 
   3   8   4       13.42       13.09      3.35 o 
   4   8   4       11.49       14.49      3.55 o 
   5   8   4       52.81       48.62      5.11 o 
 -14   1   5       29.12       39.83      9.27 o 
 -13   1   5      276.16      284.38      9.06 o 
 -12   1   5      117.44      116.23      4.74 o 
 -11   1   5      188.86      181.04      4.57 o 
 -10   1   5      278.33      254.03      7.04 o 
  -9   1   5      276.37      247.31      5.07 o 
  -8   1   5      414.87      430.17      6.50 o 
  -7   1   5       82.10       81.48      2.12 o 
  -6   1   5       15.30       15.37      1.13 o 
  -5   1   5      397.28      410.30      7.17 o 
  -4   1   5      124.55      106.50      2.80 o 
  -3   1   5       80.53       82.98      3.25 o 
  -2   1   5     1021.87     1085.19     17.36 o 
  -1   1   5      829.95      859.91      8.83 o 
   0   1   5       20.21       25.09      1.16 o 
   1   1   5      571.63      579.01      6.40 o 
   2   1   5      508.80      609.41      6.86 o 
   3   1   5      613.67      590.13     18.40 o 
   4   1   5        5.79        4.96      1.23 o 
   5   1   5      800.50      827.75     14.09 o 
   6   1   5     1518.95     1547.91     25.22 o 
   7   1   5      217.01      226.93      6.36 o 
   8   1   5      928.64      926.12     14.94 o 
   9   1   5      270.03      267.27      6.09 o 
  10   1   5       49.40       56.34      3.55 o 
  11   1   5        4.79        9.72      2.61 o 
  12   1   5       29.52       28.96      4.01 o 
  13   1   5      112.29      111.73      7.41 o 
 -14   2   5      162.11      179.98     20.07 o 
 -13   2   5        2.29        3.16      2.12 o 
 -12   2   5       43.95       52.29      3.82 o 
 -11   2   5      199.60      207.05      6.89 o 
 -10   2   5       32.61       31.93      5.39 o 
  -9   2   5      127.95      116.07      3.28 o 
  -8   2   5        3.45        5.11      1.21 o 
  -7   2   5      546.96      512.75      8.46 o 
  -6   2   5      456.83      450.48      8.81 o 
  -5   2   5        1.76        1.23      0.98 o 
  -4   2   5       68.25       65.08      2.15 o 
  -3   2   5        1.48        4.09      1.34 o 
  -2   2   5       28.43       34.24      1.69 o 
  -1   2   5      136.64      135.29      2.87 o 
   0   2   5      525.89      542.11      6.00 o 
   1   2   5      579.86      581.63      8.83 o 
   2   2   5      882.78      929.51      9.71 o 
   3   2   5      211.22      217.27      4.17 o 
   4   2   5       26.39       25.62      1.57 o 
   5   2   5      184.54      188.75      4.38 o 
   6   2   5       11.48       12.94      1.61 o 
   7   2   5      627.66      638.79     11.42 o 
   8   2   5       58.13       54.43      2.69 o 
   9   2   5       44.59       43.04      2.62 o 
  10   2   5       26.17       25.73      2.34 o 
  11   2   5       63.06       67.87      6.81 o 
  12   2   5      160.84      154.48      8.15 o 
 -13   3   5       17.92       22.57      3.53 o 
 -12   3   5      192.67      200.01      7.65 o 
 -11   3   5       95.77       96.40      4.81 o 
 -10   3   5      222.18      232.29      7.31 o 
  -9   3   5       24.34       24.74      2.83 o 
  -8   3   5      444.58      430.13     10.09 o 
  -7   3   5        2.22        2.25      1.28 o 
  -6   3   5       68.27       66.49      2.61 o 
  -5   3   5      149.80      162.89      3.83 o 
  -4   3   5     1520.01     1518.58     23.89 o 
  -3   3   5      637.52      629.92     10.39 o 
  -2   3   5      529.31      525.66      8.23 o 
  -1   3   5     1454.91     1423.36     20.43 o 
   0   3   5      274.49      293.70      6.62 o 
   1   3   5     1571.54     1596.82     20.68 o 
   2   3   5      135.65      123.74      3.45 o 
   3   3   5      394.71      404.81      7.15 o 
   4   3   5      179.62      181.89      5.42 o 
   5   3   5      311.16      274.09     15.71 o 
   6   3   5     1314.98     1318.30     20.57 o 
   7   3   5      114.81      113.52      3.75 o 
   8   3   5      293.25      272.40      9.19 o 
   9   3   5      193.11      180.06      6.02 o 
  10   3   5      174.75      177.03      6.45 o 
  11   3   5       51.50       56.47      3.96 o 
  12   3   5      155.15      146.02      7.83 o 
 -13   4   5       23.41       25.51      3.54 o 
 -12   4   5       30.22       34.77      3.65 o 
 -11   4   5        0.27        0.08      1.63 o 
 -10   4   5        0.39        5.63      4.52 o 
  -9   4   5        1.94        5.23      2.91 o 
  -8   4   5      116.48      125.44      5.14 o 
  -7   4   5      580.86      539.92     11.96 o 
  -6   4   5       14.59       25.35      2.65 o 
  -5   4   5      460.93      438.16      8.06 o 
  -4   4   5        3.68        2.89      1.20 o 
  -3   4   5       12.96       10.37      2.37 o 
  -2   4   5      715.33      712.60     13.07 o 
  -1   4   5      117.48      107.73      3.16 o 
   0   4   5      107.88      119.93      2.53 o 
   1   4   5       19.10       21.14      1.21 o 
   2   4   5      420.22      406.73      7.12 o 
   3   4   5      407.69      404.89      7.70 o 
   4   4   5        6.51        7.82      1.64 o 
   5   4   5       21.77       20.31      1.98 o 
   6   4   5        0.53        0.44      1.23 o 
   7   4   5        0.96        1.95      1.37 o 
   8   4   5        9.13       10.35      2.09 o 
   9   4   5      161.80      147.76      5.93 o 
  10   4   5      132.63      130.55      5.89 o 
  11   4   5       18.90       23.23      3.42 o 
 -12   5   5      132.86      128.49      7.02 o 
 -11   5   5       54.55       60.58      4.54 o 
 -10   5   5      210.01      217.67      8.11 o 
  -9   5   5       10.01       14.24      2.53 o 
  -8   5   5       84.43       88.00      4.73 o 
  -7   5   5       68.34       70.12      4.07 o 
  -6   5   5       13.57       16.83      2.27 o 
  -5   5   5        1.99        0.40      1.43 o 
  -4   5   5        3.35        2.71      1.29 o 
  -3   5   5      269.33      264.83      5.77 o 
  -2   5   5      420.70      408.05      7.90 o 
  -1   5   5        2.26        8.12      1.42 o 
   0   5   5       19.41       16.71      2.30 o 
   1   5   5      179.91      170.64      3.93 o 
   2   5   5       21.80       24.84      2.75 o 
   3   5   5      451.82      404.01      9.14 o 
   4   5   5       34.73       41.30      2.59 o 
   5   5   5      530.69      497.39      9.95 o 
   6   5   5      262.43      245.78      6.17 o 
   7   5   5        0.32        3.62      3.62 o 
   8   5   5      202.10      195.50      7.42 o 
   9   5   5       97.31       94.16      5.25 o 
  10   5   5      217.55      209.09      8.23 o 
 -10   6   5       22.71       30.07      3.40 o 
  -9   6   5       54.78       58.99      4.27 o 
  -8   6   5       56.33       55.16      4.25 o 
  -7   6   5       72.47       78.65      5.06 o 
  -6   6   5       85.11      100.58      6.09 o 
  -5   6   5      125.69      132.75      5.64 o 
  -4   6   5      132.30      143.65      5.14 o 
  -3   6   5       17.53       18.18      1.88 o 
  -2   6   5       15.85       15.02      1.76 o 
  -1   6   5       16.43       18.86      4.14 o 
   0   6   5      214.57      213.65      5.18 o 
   1   6   5      116.27      101.81      3.68 o 
   2   6   5      199.32      206.03      6.42 o 
   3   6   5      180.72      170.82      5.14 o 
   4   6   5      171.49      166.74      5.22 o 
   5   6   5       23.18       27.68      3.03 o 
   6   6   5        3.13        6.46      2.45 o 
   7   6   5       46.86       50.65      3.74 o 
   8   6   5      100.39      101.13      5.51 o 
   9   6   5       71.23       64.79      4.89 o 
  -8   7   5        1.18        2.10      2.40 o 
  -7   7   5       10.08       13.50      2.64 o 
  -6   7   5        8.57        9.20      2.50 o 
  -5   7   5       13.99       14.83      4.50 o 
  -4   7   5       15.08       11.10      2.59 o 
  -3   7   5        6.13        9.04      2.12 o 
  -2   7   5       20.41       23.60      3.12 o 
  -1   7   5       16.50       17.32      2.01 o 
   0   7   5       11.42        9.04      2.19 o 
   1   7   5       31.38       33.74      3.01 o 
   2   7   5        5.80        7.23      2.11 o 
   3   7   5       11.97       14.21      3.00 o 
   4   7   5        3.17       10.25      3.08 o 
   5   7   5       35.57       33.85      3.71 o 
   6   7   5        8.87        8.36      2.71 o 
   7   7   5        3.97        3.81      3.10 o 
  -5   8   5      217.87      195.92      8.11 o 
  -4   8   5      181.18      189.83      7.62 o 
  -3   8   5        6.39        8.42      2.85 o 
  -2   8   5       80.68       90.24      8.25 o 
  -1   8   5      141.41      150.59      7.69 o 
   0   8   5      113.89      117.94      6.64 o 
   1   8   5        6.25        8.46      3.85 o 
   2   8   5      222.15      207.56     10.96 o 
   3   8   5      167.05      169.41      8.79 o 
   4   8   5      270.64      290.09     12.51 o 
 -14   0   6       50.46       50.89      8.30 o 
 -13   0   6      112.36      121.13     12.91 o 
 -12   0   6       45.06       41.75      5.02 o 
 -11   0   6      106.83      112.95      6.88 o 
 -10   0   6        4.97        5.10      2.78 o 
  -9   0   6       40.91       42.66      2.81 o 
  -8   0   6      628.54      612.72     13.00 o 
  -7   0   6      238.02      245.54      6.08 o 
  -6   0   6     1035.37     1029.53     17.48 o 
  -5   0   6       93.98       79.08      3.98 o 
  -4   0   6      440.59      464.27      8.13 o 
  -3   0   6      163.16      171.08      5.50 o 
  -2   0   6      195.80      188.79      4.26 o 
  -1   0   6       58.22       77.17      2.58 o 
   0   0   6      905.48     1024.24     16.01 o 
   1   0   6      851.15      945.98     15.65 o 
   2   0   6      214.91      238.20      7.62 o 
   3   0   6     1061.53     1117.25     26.36 o 
   4   0   6      711.52      689.37     19.28 o 
   5   0   6      105.41      115.22      3.97 o 
   6   0   6      140.10      128.67      4.32 o 
   7   0   6       30.36       31.05      5.23 o 
   8   0   6      285.91      285.39     11.23 o 
   9   0   6       57.11       59.75      6.66 o 
  10   0   6      345.07      322.65     12.91 o 
  11   0   6       50.61       54.54      6.34 o 
  12   0   6        4.72        6.06      3.60 o 
 -14   1   6      107.33      113.02      8.91 o 
 -13   1   6       18.75       19.95      3.24 o 
 -12   1   6      103.28      104.13      5.08 o 
 -11   1   6        2.26        4.09      1.79 o 
 -10   1   6        5.48        8.39      1.61 o 
  -9   1   6      674.75      657.45     11.65 o 
  -8   1   6       12.69       18.35      1.80 o 
  -7   1   6       11.94       16.35      2.12 o 
  -6   1   6       15.47       19.83      2.39 o 
  -5   1   6       84.06       78.18      2.62 o 
  -4   1   6       62.78       58.32      2.23 o 
  -3   1   6        0.25        1.80      0.87 o 
  -2   1   6       54.85       64.96      1.51 o 
  -1   1   6      117.51      116.77      2.76 o 
   0   1   6        0.49        4.54      1.48 o 
   1   1   6       68.09       70.79      1.88 o 
   2   1   6      108.53      117.45      2.49 o 
   3   1   6      375.81      398.09      5.66 o 
   4   1   6      173.97      161.97      5.90 o 
   5   1   6       31.62       32.78      4.21 o 
   6   1   6       73.94       75.73      3.45 o 
   7   1   6      120.04      132.33      3.95 o 
   8   1   6       55.73       53.23      2.68 o 
   9   1   6       89.19       88.71      4.57 o 
  10   1   6        0.28        2.72      2.21 o 
  11   1   6        1.23        0.68      2.07 o 
  12   1   6       11.75       10.80      3.27 o 
 -13   2   6       46.75       53.44      6.98 o 
 -12   2   6      103.34      104.63      4.95 o 
 -11   2   6       11.12       16.64      2.49 o 
 -10   2   6        1.47        4.32      2.83 o 
  -9   2   6       76.45       78.81      3.05 o 
  -8   2   6      138.79      128.94      4.64 o 
  -7   2   6      279.81      269.70      6.84 o 
  -6   2   6      920.02      915.14     14.40 o 
  -5   2   6       68.63       76.62      2.87 o 
  -4   2   6      590.10      571.81      9.24 o 
  -3   2   6       14.87       17.33      2.21 o 
  -2   2   6      561.81      568.97      9.05 o 
  -1   2   6      237.78      228.12      3.26 o 
   0   2   6      440.18      458.20      6.56 o 
   1   2   6     3175.74     3211.78     32.26 o 
   2   2   6       97.03      110.66      3.39 o 
   3   2   6     1296.60     1247.57     17.60 o 
   4   2   6      810.21      797.11     12.58 o 
   5   2   6        9.60       12.54      1.74 o 
   6   2   6      889.52      818.40     22.15 o 
   7   2   6      379.35      395.91      8.45 o 
   8   2   6        0.35        1.59      1.31 o 
   9   2   6        0.06        0.68      1.55 o 
  10   2   6      314.29      308.02      9.19 o 
  11   2   6       38.66       36.17      4.40 o 
  12   2   6      119.05      124.24      7.50 o 
 -13   3   6        5.26        5.62      2.68 o 
 -12   3   6       48.93       54.81      5.95 o 
 -11   3   6       36.07       34.31      3.39 o 
 -10   3   6      146.15      143.65      5.97 o 
  -9   3   6       89.22       95.12      4.62 o 
  -8   3   6       75.42       74.41      4.09 o 
  -7   3   6       83.41       77.99      2.97 o 
  -6   3   6       68.43       60.95      2.79 o 
  -5   3   6      444.26      418.14     16.80 o 
  -4   3   6       57.43       53.74      2.62 o 
  -3   3   6       89.04       85.75      3.37 o 
  -2   3   6      329.26      314.45      5.97 o 
  -1   3   6       35.91       35.93      2.09 o 
   0   3   6     1298.41     1286.11     14.39 o 
   1   3   6       44.37       48.12      2.31 o 
   2   3   6       51.70       52.11      2.90 o 
   3   3   6       31.83       35.16      2.98 o 
   4   3   6      274.19      282.82      6.04 o 
   5   3   6      166.50      162.65      4.49 o 
   6   3   6       87.75       93.03      3.71 o 
   7   3   6      187.95      184.44      5.37 o 
   8   3   6       64.53       63.53      3.43 o 
   9   3   6       49.22       46.35      2.92 o 
  10   3   6        8.65       14.14      3.38 o 
  11   3   6        5.85        5.32      2.80 o 
 -12   4   6      112.67      106.67      5.83 o 
 -11   4   6       23.24       20.86      3.33 o 
 -10   4   6        3.94        4.30      2.22 o 
  -9   4   6       63.42       77.03      5.40 o 
  -8   4   6      282.82      288.20      8.47 o 
  -7   4   6      147.16      141.75      5.43 o 
  -6   4   6      242.96      242.59      6.01 o 
  -5   4   6       10.98       22.21      2.96 o 
  -4   4   6      336.63      322.45      7.77 o 
  -3   4   6      358.77      382.66     11.70 o 
  -2   4   6     1036.31      987.67     15.38 o 
  -1   4   6       15.31       14.75      1.75 o 
   0   4   6      265.27      245.05      5.27 o 
   1   4   6     1177.80     1133.65     17.49 o 
   2   4   6       36.80       36.45      2.33 o 
   3   4   6     1202.67     1163.84     21.90 o 
   4   4   6      237.13      225.16      5.51 o 
   5   4   6      187.72      182.53      5.93 o 
   6   4   6      104.53      101.49      4.30 o 
   7   4   6        1.74        2.70      1.65 o 
   8   4   6      151.23      142.54      5.88 o 
   9   4   6        9.78       13.02      2.47 o 
  10   4   6      270.38      261.13      9.28 o 
 -11   5   6        9.71       23.33      6.27 o 
 -10   5   6        2.82        7.70      3.53 o 
  -9   5   6      116.09      107.24      5.74 o 
  -8   5   6        2.08        4.42      2.33 o 
  -7   5   6        0.24       -1.63      2.07 o 
  -6   5   6       47.64       43.69      3.25 o 
  -5   5   6       63.32       61.47      3.70 o 
  -4   5   6       28.72       31.03      4.27 o 
  -3   5   6      232.87      218.71      5.60 o 
  -2   5   6      314.57      318.52      7.03 o 
  -1   5   6       64.78       61.14      2.96 o 
   0   5   6      226.54      240.74      5.36 o 
   1   5   6       40.94       43.91      5.39 o 
   2   5   6       10.61        8.40      1.69 o 
   3   5   6        8.62        7.41      2.13 o 
   4   5   6      269.83      249.91      6.31 o 
   5   5   6        1.19        0.52      1.34 o 
   6   5   6       15.69       13.52      2.01 o 
   7   5   6      173.49      168.05      7.04 o 
   8   5   6        2.77        2.96      2.15 o 
   9   5   6       38.41       35.08      3.73 o 
  -9   6   6       33.74       36.88      3.92 o 
  -8   6   6       21.75       27.79      3.17 o 
  -7   6   6       35.35       36.54      4.40 o 
  -6   6   6        7.28       13.23      2.36 o 
  -5   6   6       10.07       18.27      2.95 o 
  -4   6   6       61.46       63.03      3.73 o 
  -3   6   6        0.37        1.27      1.74 o 
  -2   6   6        2.34        1.11      1.37 o 
  -1   6   6        5.97        7.26      2.04 o 
   0   6   6       34.40       41.54      3.30 o 
   1   6   6       76.34       69.05      3.87 o 
   2   6   6        1.88        1.55      1.73 o 
   3   6   6       64.13       53.97      3.65 o 
   4   6   6       11.57       13.17      2.40 o 
   5   6   6      101.84      108.70      5.30 o 
   6   6   6       32.34       35.67      3.14 o 
   7   6   6       10.04       11.43      3.71 o 
   8   6   6        3.90        1.24      2.44 o 
  -7   7   6        2.55        2.53      2.69 o 
  -6   7   6      158.34      165.86      9.64 o 
  -5   7   6      187.39      186.34      7.09 o 
  -4   7   6        7.79       10.20      2.37 o 
  -3   7   6      204.89      184.62     10.51 o 
  -2   7   6      184.11      201.15      8.66 o 
  -1   7   6        0.38        2.04      1.94 o 
   0   7   6       67.19       65.65      4.41 o 
   1   7   6        1.06        2.40      2.07 o 
   2   7   6       76.33       73.98      6.10 o 
   3   7   6       18.79       15.94      3.45 o 
   4   7   6      143.32      152.35      7.77 o 
   5   7   6        2.91        5.82      3.32 o 
   6   7   6      277.27      272.78     11.64 o 
  -3   8   6       13.14       16.66      3.79 o 
  -2   8   6       54.15       57.63      5.99 o 
  -1   8   6        0.01       -2.61      2.61 o 
   0   8   6       10.11       12.46      5.09 o 
   1   8   6       11.32       12.58      4.05 o 
 -13   1   7      119.26      121.57      9.24 o 
 -12   1   7        0.39       -2.38      2.38 o 
 -11   1   7      301.90      317.99     12.90 o 
 -10   1   7       27.44       26.97      2.75 o 
  -9   1   7       16.06       21.51      2.16 o 
  -8   1   7      577.61      570.66     10.65 o 
  -7   1   7       17.38       18.38      1.76 o 
  -6   1   7       37.65       41.68      2.70 o 
  -5   1   7      412.39      402.52      8.65 o 
  -4   1   7      787.39      787.43     12.75 o 
  -3   1   7      288.26      292.15      5.96 o 
  -2   1   7      544.92      542.17      7.00 o 
  -1   1   7      780.34      786.51      9.78 o 
   0   1   7       49.08       48.04      2.06 o 
   1   1   7      689.50      661.48     10.18 o 
   2   1   7        0.86        0.47      0.84 o 
   3   1   7       14.09       20.66      1.66 o 
   4   1   7       10.81       16.28      1.79 o 
   5   1   7      479.71      472.48     10.61 o 
   6   1   7      639.24      633.59     13.73 o 
   7   1   7      204.90      214.15      5.64 o 
   8   1   7       37.89       34.71      4.38 o 
   9   1   7        9.10        9.75      2.38 o 
  10   1   7       54.38       59.75      4.82 o 
  11   1   7        4.36        1.56      2.33 o 
 -13   2   7       37.87       44.75      5.23 o 
 -12   2   7       10.24        9.85      3.10 o 
 -11   2   7        7.71        8.75      2.63 o 
 -10   2   7       67.53       71.45      3.93 o 
  -9   2   7       59.04       58.62      3.77 o 
  -8   2   7      182.51      182.89      5.15 o 
  -7   2   7      339.35      313.32      7.10 o 
  -6   2   7       39.03       37.03      2.62 o 
  -5   2   7      119.70      120.41      3.95 o 
  -4   2   7       49.40       51.14      2.49 o 
  -3   2   7       15.90       24.14      2.93 o 
  -2   2   7        4.59       11.28      2.69 o 
  -1   2   7       59.31       57.89      2.42 o 
   0   2   7       13.64       17.71      2.54 o 
   1   2   7      363.02      367.70      5.76 o 
   2   2   7       98.29      100.79      2.65 o 
   3   2   7       16.75       21.63      1.91 o 
   4   2   7       20.03       23.79      2.09 o 
   5   2   7        4.12        7.81      1.99 o 
   6   2   7       99.23       99.14      3.70 o 
   7   2   7       27.04       26.42      2.47 o 
   8   2   7      238.60      247.95      6.98 o 
   9   2   7        1.68        1.93      1.85 o 
  10   2   7       54.13       52.21      4.43 o 
  11   2   7       44.74       43.12      4.79 o 
 -12   3   7        0.48        1.45      2.45 o 
 -11   3   7      182.48      179.99      7.04 o 
 -10   3   7       48.07       56.47      3.90 o 
  -9   3   7       28.57       32.05      4.10 o 
  -8   3   7       88.25       90.34      4.54 o 
  -7   3   7      241.51      228.05      7.10 o 
  -6   3   7       60.65       65.22      3.20 o 
  -5   3   7      370.14      351.45      7.46 o 
  -4   3   7      796.04      801.48     13.81 o 
  -3   3   7       22.05       29.25      2.32 o 
  -2   3   7     2469.05     2441.92     43.56 o 
  -1   3   7      193.96      182.09      4.82 o 
   0   3   7       17.94       26.90      1.95 o 
   1   3   7     1166.19     1127.99     25.92 o 
   2   3   7       71.75       73.58      2.89 o 
   3   3   7      440.58      444.19     10.16 o 
   4   3   7        0.11       -1.39      1.39 o 
   5   3   7      350.86      358.68      8.32 o 
   6   3   7      204.42      194.95      6.69 o 
   7   3   7       99.56      102.12      4.34 o 
   8   3   7      130.30      129.69      5.58 o 
   9   3   7        1.04        4.32      2.59 o 
  10   3   7        1.95        2.74      2.17 o 
 -11   4   7        0.39       -0.26      1.86 o 
 -10   4   7        0.04        2.16      2.31 o 
  -9   4   7        0.28        8.64      3.83 o 
  -8   4   7       75.76       75.37      4.30 o 
  -7   4   7       60.99       62.20      5.91 o 
  -6   4   7        9.31       16.56      1.95 o 
  -5   4   7      293.20      279.98      6.74 o 
  -4   4   7       44.22       42.67      2.52 o 
  -3   4   7       36.19       36.46      2.52 o 
  -2   4   7       62.04       69.31      3.57 o 
  -1   4   7      293.42      293.24      6.51 o 
   0   4   7      133.53      131.28      3.78 o 
   1   4   7      367.79      358.31     11.10 o 
   2   4   7      191.77      187.31      6.76 o 
   3   4   7      169.43      162.40      4.85 o 
   4   4   7       92.82       88.94      4.44 o 
   5   4   7       70.11       73.57      4.81 o 
   6   4   7        5.26        7.42      2.03 o 
   7   4   7        0.56        1.85      1.57 o 
   8   4   7       21.99       26.86      3.88 o 
   9   4   7       17.62       18.00      3.02 o 
 -10   5   7        9.99        5.59      2.85 o 
  -9   5   7       25.77       26.18      3.29 o 
  -8   5   7       10.26       11.02      2.79 o 
  -7   5   7       44.48       42.44      3.38 o 
  -6   5   7      148.17      147.93      6.04 o 
  -5   5   7        8.43       10.18      4.09 o 
  -4   5   7      244.32      252.08      6.72 o 
  -3   5   7        4.46        2.98      1.60 o 
  -2   5   7      242.76      229.32      6.27 o 
  -1   5   7      190.84      194.50      5.33 o 
   0   5   7        3.98        3.02      1.75 o 
   1   5   7       10.51       16.83      2.79 o 
   2   5   7        3.23        9.44      2.94 o 
   3   5   7      297.73      293.81      8.67 o 
   4   5   7        2.34        2.78      2.11 o 
   5   5   7       61.10       57.54      3.42 o 
   6   5   7        3.73        4.49      2.26 o 
   7   5   7      115.33      108.05      5.52 o 
   8   5   7       29.06       32.41      4.64 o 
  -8   6   7      102.62      111.09      5.99 o 
  -7   6   7      102.53      104.58      5.64 o 
  -6   6   7       14.01       23.19      3.01 o 
  -5   6   7      191.92      192.73      7.15 o 
  -4   6   7      104.14      107.57      5.77 o 
  -3   6   7       17.39       19.18      2.57 o 
  -2   6   7        2.48        1.72      1.79 o 
  -1   6   7       32.91       31.32      3.23 o 
   0   6   7       44.37       46.66      3.93 o 
   1   6   7       57.15       56.86      3.79 o 
   2   6   7      244.13      240.89      8.05 o 
   3   6   7       12.64       11.29      2.53 o 
   4   6   7      100.35      102.69      5.43 o 
   5   6   7       15.89       19.81      3.89 o 
   6   6   7        0.30        2.38      3.79 o 
  -6   7   7       19.43       22.54      6.99 o 
  -5   7   7       16.39       20.19      4.39 o 
  -4   7   7        0.45       -0.69      2.30 o 
  -3   7   7       17.69       20.14      3.58 o 
  -2   7   7       83.98       96.56      6.58 o 
  -1   7   7        1.10       -0.34      2.06 o 
   0   7   7       54.19       54.51      4.34 o 
   1   7   7       38.15       40.07      4.18 o 
   2   7   7        0.31       -1.31      2.32 o 
   3   7   7       34.73       42.83      4.93 o 
   4   7   7       26.48       30.01      5.35 o 
 -12   0   8       14.37       14.94      5.67 o 
 -11   0   8       58.25       52.25      5.46 o 
 -10   0   8        1.39        0.21      1.92 o 
  -9   0   8      421.64      404.29     15.14 o 
  -8   0   8      123.03      107.48      9.90 o 
  -7   0   8      489.28      463.44     16.06 o 
  -6   0   8     1233.54     1209.59     37.91 o 
  -5   0   8        1.97       12.13      2.74 o 
  -4   0   8      206.94      205.99      8.17 o 
  -3   0   8      299.95      271.90      6.76 o 
  -2   0   8      466.78      487.26     10.28 o 
  -1   0   8      293.59      282.29      7.16 o 
   0   0   8        1.76        5.85      4.20 o 
   1   0   8      557.09      553.30     11.91 o 
   2   0   8      219.09      237.00      6.68 o 
   3   0   8      128.67      123.84      6.64 o 
   4   0   8      263.80      226.42     14.97 o 
   5   0   8        0.41        4.30      2.65 o 
   6   0   8        8.98        8.44      2.96 o 
   7   0   8      362.98      373.07     19.62 o 
   8   0   8        2.38        3.84      3.37 o 
   9   0   8       66.26       70.99      6.31 o 
  10   0   8       28.68       31.07      5.91 o 
 -12   1   8        8.17        6.00      2.58 o 
 -11   1   8       16.51       19.28      3.35 o 
 -10   1   8        1.26        1.81      1.83 o 
  -9   1   8       22.12       16.76      2.28 o 
  -8   1   8      202.24      198.60      6.67 o 
  -7   1   8       11.23       15.29      2.65 o 
  -6   1   8       35.42       36.63      2.70 o 
  -5   1   8        0.29        0.07      1.08 o 
  -4   1   8        3.86        5.14      1.29 o 
  -3   1   8      183.95      182.01      4.67 o 
  -2   1   8        0.00        0.50      1.53 o 
  -1   1   8        0.71        4.84      2.94 o 
   0   1   8        3.95        5.31      1.36 o 
   1   1   8        3.93        5.51      1.32 o 
   2   1   8        0.00        0.50      0.95 o 
   3   1   8       49.66       45.10      2.61 o 
   4   1   8        0.70        0.76      1.66 o 
   5   1   8       98.42       98.47      5.06 o 
   6   1   8        0.03        0.37      1.65 o 
   7   1   8       36.53       36.44      3.41 o 
   8   1   8      162.03      151.41      6.29 o 
   9   1   8       26.69       35.61      3.83 o 
  10   1   8        7.62        9.60      3.06 o 
 -12   2   8        0.88        1.60      2.44 o 
 -11   2   8      144.66      142.34      8.11 o 
 -10   2   8       92.07       81.34      5.82 o 
  -9   2   8       32.88       37.33      3.63 o 
  -8   2   8      220.58      223.15      6.38 o 
  -7   2   8      665.39      669.76     13.25 o 
  -6   2   8      287.20      287.17      7.01 o 
  -5   2   8       66.92       63.80      3.57 o 
  -4   2   8      206.59      198.52      5.33 o 
  -3   2   8       12.98       14.12      1.96 o 
  -2   2   8      606.66      614.22     11.11 o 
  -1   2   8       34.73       39.30      2.45 o 
   0   2   8      504.41      480.96     11.38 o 
   1   2   8      258.04      236.88      4.54 o 
   2   2   8       83.86       91.34      3.34 o 
   3   2   8      507.99      481.59      9.72 o 
   4   2   8       30.81       29.54      2.36 o 
   5   2   8       26.10       29.53      2.38 o 
   6   2   8       18.62       18.84      2.43 o 
   7   2   8      204.28      194.35      7.08 o 
   8   2   8       13.40       10.10      2.54 o 
   9   2   8       42.88       56.62      4.73 o 
 -11   3   8        1.08       -0.92      3.79 o 
 -10   3   8        8.62        6.33      2.70 o 
  -9   3   8        2.26        5.06      2.29 o 
  -8   3   8       25.90       34.25      3.80 o 
  -7   3   8       61.86       56.66      4.29 o 
  -6   3   8       54.68       51.31      3.12 o 
  -5   3   8        8.81       12.62      1.97 o 
  -4   3   8      361.76      342.40      7.85 o 
  -3   3   8       32.28       27.38      2.46 o 
  -2   3   8      231.65      232.50      5.98 o 
  -1   3   8      152.97      153.28      9.78 o 
   0   3   8       19.63       19.06      1.95 o 
   1   3   8      274.33      267.46      7.88 o 
   2   3   8        9.99       10.31      2.11 o 
   3   3   8        0.02        1.41      1.40 o 
   4   3   8       29.66       30.80      2.61 o 
   5   3   8        1.85        4.37      1.80 o 
   6   3   8      315.10      300.94      8.06 o 
   7   3   8        0.01       -1.67      1.79 o 
   8   3   8        3.61        7.57      4.21 o 
   9   3   8        8.17        6.85      2.88 o 
 -10   4   8       14.84       15.02      3.39 o 
  -9   4   8      233.72      238.20      8.86 o 
  -8   4   8        8.02        8.33      2.66 o 
  -7   4   8      154.29      149.22      5.94 o 
  -6   4   8       79.98       82.61      4.56 o 
  -5   4   8       35.49       36.36      2.90 o 
  -4   4   8      358.00      348.87      8.37 o 
  -3   4   8        0.69        3.25      1.67 o 
  -2   4   8      346.22      345.00     10.14 o 
  -1   4   8       68.15       58.71      3.71 o 
   0   4   8      105.36      108.34      4.94 o 
   1   4   8      355.08      338.46     10.08 o 
   2   4   8       49.52       53.18      3.98 o 
   3   4   8      209.32      190.83      6.88 o 
   4   4   8       53.71       60.05      4.39 o 
   5   4   8       23.14       28.19      3.86 o 
   6   4   8        9.22        8.46      2.53 o 
   7   4   8       29.90       36.51      3.41 o 
   8   4   8       12.31       15.59      4.56 o 
  -9   5   8       70.10       79.99      5.68 o 
  -8   5   8       17.43       20.46      4.23 o 
  -7   5   8        0.82        3.18      2.15 o 
  -6   5   8        1.53        0.23      1.59 o 
  -5   5   8       40.24       40.48      3.39 o 
  -4   5   8       43.95       47.93      5.89 o 
  -3   5   8      262.58      262.69      7.46 o 
  -2   5   8       22.33       23.77      3.59 o 
  -1   5   8       34.08       40.99      5.10 o 
   0   5   8      136.95      136.33      6.34 o 
   1   5   8       37.43       43.82      4.35 o 
   2   5   8       44.02       53.78      3.89 o 
   3   5   8        3.01        7.84      2.39 o 
   4   5   8       98.55       95.36      5.66 o 
   5   5   8        1.84        2.16      2.36 o 
   6   5   8       87.98       92.43      6.74 o 
  -7   6   8        0.05        2.41      3.48 o 
  -6   6   8      117.99      134.36      6.19 o 
  -5   6   8        8.28       10.79      2.51 o 
  -4   6   8       99.31      103.92      7.04 o 
  -3   6   8       54.48       55.56      5.04 o 
  -2   6   8       22.18       27.26      3.74 o 
  -1   6   8        4.73        4.97      2.42 o 
   0   6   8        0.13        1.26      2.06 o 
   1   6   8      103.25      102.78      5.75 o 
   2   6   8        5.41        7.33      3.21 o 
   3   6   8        0.13        2.80      2.16 o 
   4   6   8        0.46        0.19      2.04 o 
  -1   7   8      101.25      105.04     12.05 o 
 -11   1   9      240.03      241.19     10.83 o 
 -10   1   9        1.98        6.18      2.84 o 
  -9   1   9      133.98      138.67      6.33 o 
  -8   1   9      112.05      109.67      5.33 o 
  -7   1   9      448.17      448.86     11.85 o 
  -6   1   9      202.55      205.97      6.94 o 
  -5   1   9      109.00       99.34      4.89 o 
  -4   1   9      255.61      254.15      6.30 o 
  -3   1   9       25.40       26.41      2.35 o 
  -2   1   9      517.82      486.28      9.78 o 
  -1   1   9       87.12       70.61      3.12 o 
   0   1   9      125.86      139.52      4.10 o 
   1   1   9      140.86      137.17      4.69 o 
   2   1   9       79.21       84.68      3.86 o 
   3   1   9       11.69       15.01      2.44 o 
   4   1   9       13.97       18.12      2.70 o 
   5   1   9       70.67       76.30      5.17 o 
   6   1   9        0.14        0.42      2.19 o 
   7   1   9      330.55      332.12     10.59 o 
   8   1   9       62.11       64.52      5.17 o 
 -10   2   9        4.89        4.58      2.77 o 
  -9   2   9        3.01       11.80      5.49 o 
  -8   2   9       65.04       64.39      5.19 o 
  -7   2   9        7.18        9.61      2.47 o 
  -6   2   9      196.14      193.22      5.90 o 
  -5   2   9       32.11       28.03      2.72 o 
  -4   2   9        1.61        2.37      1.59 o 
  -3   2   9       10.08       11.56      1.87 o 
  -2   2   9        0.33        1.53      1.51 o 
  -1   2   9      184.62      190.66      5.55 o 
   0   2   9        0.38       -0.53      1.49 o 
   1   2   9        0.41       -0.82      2.54 o 
   2   2   9       58.73       59.90      3.67 o 
   3   2   9       37.57       42.19      2.71 o 
   4   2   9       11.61       18.02      2.46 o 
   5   2   9        0.09        0.33      1.51 o 
   6   2   9        0.59        0.19      1.70 o 
   7   2   9       59.14       55.67      4.24 o 
   8   2   9       48.17       47.06      4.27 o 
 -10   3   9        7.60        6.60      3.08 o 
  -9   3   9       50.09       57.54      8.11 o 
  -8   3   9       23.80       27.24      4.10 o 
  -7   3   9      148.85      145.41      5.54 o 
  -6   3   9       21.35       28.26      2.64 o 
  -5   3   9      137.39      122.63      4.53 o 
  -4   3   9       20.97       22.69      2.23 o 
  -3   3   9        2.54        0.73      1.44 o 
  -2   3   9      424.95      389.61      8.88 o 
  -1   3   9       67.61       76.46      4.22 o 
   0   3   9       46.79       46.28      3.63 o 
   1   3   9       16.31       20.85      2.95 o 
   2   3   9      110.13      110.30      5.63 o 
   3   3   9       65.34       73.69      5.94 o 
   4   3   9      140.51      140.93      6.35 o 
   5   3   9       14.53       20.65      3.07 o 
   6   3   9       16.42       24.71      4.02 o 
   7   3   9      115.63      111.98      7.65 o 
  -8   4   9       26.53       27.10      3.99 o 
  -7   4   9        1.00        2.23      2.28 o 
  -6   4   9       34.19       30.71      3.36 o 
  -5   4   9       58.52       61.18      3.98 o 
  -4   4   9        1.67        0.41      1.55 o 
  -3   4   9        2.90        3.93      1.49 o 
  -2   4   9       32.59       33.34      3.58 o 
  -1   4   9       93.93       91.88      5.22 o 
   0   4   9       76.86       66.82      4.49 o 
   1   4   9      260.66      254.21      8.52 o 
   2   4   9       16.78       15.42      3.00 o 
   3   4   9       17.48       23.28      3.14 o 
   4   4   9      214.17      206.16      8.14 o 
   5   4   9        3.11        2.62      2.29 o 
   6   4   9       39.10       45.32      7.11 o 
  -7   5   9       32.32       34.15      3.93 o 
  -6   5   9       58.12       63.14      4.62 o 
  -5   5   9       18.19       28.12      3.37 o 
  -4   5   9      209.29      208.10      9.61 o 
  -3   5   9       12.11       10.18      2.90 o 
  -2   5   9       38.21       47.78      3.85 o 
  -1   5   9        4.60        5.55      2.66 o 
   0   5   9        0.15       -1.90      2.20 o 
   1   5   9       52.27       52.96      5.30 o 
   2   5   9       25.29       27.14      3.94 o 
   3   5   9        2.85       -1.14      2.26 o 
   4   5   9       15.19       16.66      3.38 o 
  -3   6   9       54.92       53.67      5.55 o 
  -2   6   9       15.29       20.09      4.14 o 
  -1   6   9      115.50      133.12      7.81 o 
   0   6   9        0.17        0.17      2.18 o 
   1   6   9       48.54       53.95      7.86 o 
  -9   0  10      329.80      305.29     15.34 o 
  -8   0  10       24.79       17.20      4.67 o 
  -7   0  10      208.46      200.95     10.45 o 
  -6   0  10        5.53        3.19      3.06 o 
  -5   0  10      313.89      318.78     15.06 o 
  -4   0  10      447.69      442.66     17.16 o 
  -3   0  10        1.48        1.51      3.03 o 
  -2   0  10      223.65      229.83     24.07 o 
  -1   0  10        7.34        8.50      3.49 o 
   0   0  10      171.04      173.08      9.30 o 
   1   0  10       45.46       34.55      4.14 o 
   2   0  10      138.80      145.32      7.94 o 
   3   0  10       32.02       38.41      4.29 o 
   4   0  10      162.82      171.36     10.16 o 
   5   0  10      107.30      117.92      8.62 o 
   6   0  10        1.36        3.10      3.22 o 
  -9   1  10       42.00       39.15      5.61 o 
  -8   1  10        1.79        4.26      3.22 o 
  -7   1  10        0.42       -1.87      2.04 o 
  -6   1  10       32.50       35.25      3.43 o 
  -5   1  10       11.06        7.52      2.29 o 
  -4   1  10        5.89       10.35      2.72 o 
  -3   1  10        4.51       11.47      2.81 o 
  -2   1  10        0.81        0.41      1.92 o 
  -1   1  10        0.69        1.36      1.79 o 
   0   1  10        0.06        0.71      1.29 o 
   1   1  10       26.13       26.72      2.75 o 
   2   1  10        7.51        5.05      2.22 o 
   3   1  10       32.78       37.63      8.07 o 
   4   1  10        4.96        9.08      2.89 o 
   5   1  10        5.27        5.31      2.72 o 
   6   1  10        0.00        3.22      4.56 o 
  -9   2  10       50.55       50.71      5.09 o 
  -8   2  10      100.69       95.59      7.65 o 
  -7   2  10      174.43      170.74      7.52 o 
  -6   2  10        0.02        2.33      2.07 o 
  -5   2  10      187.21      181.36      7.05 o 
  -4   2  10        6.56       10.92      4.34 o 
  -3   2  10       31.64       26.94      3.22 o 
  -2   2  10      289.33      283.44      7.54 o 
  -1   2  10       92.63       84.29      3.89 o 
   0   2  10       34.51       28.42      3.36 o 
   1   2  10        9.96       11.75      2.56 o 
   2   2  10       59.19       64.70      4.34 o 
   3   2  10        0.52        0.27      1.71 o 
   4   2  10      262.22      288.08     12.08 o 
   5   2  10       97.32      106.22      6.64 o 
   6   2  10       53.87       50.63      5.26 o 
  -8   3  10      114.55      107.10      6.99 o 
  -7   3  10        0.72        0.63      2.16 o 
  -6   3  10       14.75       12.13      2.76 o 
  -5   3  10        2.12        2.81      2.07 o 
  -4   3  10       15.67       17.09      2.26 o 
  -3   3  10        0.47        4.84      2.19 o 
  -2   3  10        1.18        6.57      2.25 o 
  -1   3  10       64.57       66.99      4.91 o 
   0   3  10       46.25       48.19      3.89 o 
   1   3  10      113.32      117.99      5.85 o 
   2   3  10        0.01        5.09      4.66 o 
   3   3  10        8.47       10.98      2.55 o 
   4   3  10        3.23        9.87      4.67 o 
   5   3  10       36.70       28.92      4.66 o 
  -6   4  10       28.01       26.03      3.93 o 
  -5   4  10       18.39       17.47      3.78 o 
  -4   4  10       28.65       34.38      3.59 o 
  -3   4  10       73.14       66.57      4.41 o 
  -2   4  10       15.58       16.69      2.85 o 
  -1   4  10        1.80       -0.72      2.10 o 
   0   4  10        1.58        5.75      6.00 o 
   1   4  10        1.16        2.36      2.44 o 
   2   4  10      104.33       88.97      5.47 o 
   3   4  10        1.31        4.30      3.51 o 
  -3   5  10        9.22        9.58      3.33 o 
  -2   5  10       20.60       26.37      4.23 o 
  -1   5  10       70.17       78.98      5.41 o 
   0   5  10        0.61        0.43      2.67 o 
  -7   1  11      379.75      370.83     12.38 o 
  -6   1  11       23.81       23.22      3.50 o 
  -5   1  11       25.56       51.07     14.97 o 
  -4   1  11        8.17        9.11      2.78 o 
  -3   1  11       33.28       40.70      3.89 o 
  -2   1  11      142.50      127.36      6.42 o 
  -1   1  11      202.53      213.61     10.26 o 
   0   1  11      102.42      114.12      6.72 o 
   1   1  11       28.94       44.31      9.73 o 
   2   1  11      300.23      301.58     14.48 o 
   3   1  11       16.16       20.97      4.88 o 
   4   1  11       21.34       23.00      5.65 o 
  -6   2  11        7.62        7.28      2.61 o 
  -5   2  11       23.09       27.90      4.20 o 
  -4   2  11       33.76       28.99      3.54 o 
  -3   2  11        4.89        6.47      3.05 o 
  -2   2  11       20.09       22.56      4.45 o 
  -1   2  11       34.62       37.51      4.28 o 
   0   2  11        6.62        2.75      2.65 o 
   1   2  11        1.17        1.29      2.89 o 
   2   2  11       31.63       35.04      6.33 o 
   3   2  11        5.15        3.54      3.98 o 
  -4   3  11        2.28        3.24      2.80 o 
  -3   3  11        1.79        6.98      5.46 o 
  -2   3  11        1.41        4.04      2.76 o 
  -1   3  11      120.45      121.92      7.54 o 
   0   3  11       43.75       53.27      5.73 o 
   1   3  11       31.50       37.97      4.80 o 
                                                 
